# Supplementary material for: Aqua­{6,6′-dimeth­oxy-2,2′-[ethane-1,2-diylbis(nitrilo­methyl­idyne)]diphenolato-κ4 O,N,N′,O′}(formato-κO)manganese(III) dihydrate
Source: Acta Crystallogr Sect E Struct Rep Online. 2011 May 14;67(Pt 6):m746. doi: 10.1107/S1600536811017648 (PMC3120422; doi:10.1107/S1600536811017648)
Supplement: Supplementary file 2 [file e-67-0m746-Isup2.hkl]

# 
# h,k,l, Fc-squared, Fo-squared, sigma(Fo-squared) and status flag 
# 
data_I
_shelx_title '  P21/c' 
_shelx_refln_list_code          4 
_shelx_F_calc_maximum      251.57 
_exptl_crystal_F_000      1000.00 
_reflns_d_resolution_high  0.7696 
 
loop_ 
 _symmetry_equiv_pos_as_xyz 
 'x, y, z' 
 '-x, y+1/2, -z+1/2' 
 '-x, -y, -z' 
 'x, -y-1/2, z-1/2' 
 
_cell_length_a    11.5670 
_cell_length_b    19.9312 
_cell_length_c     8.7701 
_cell_angle_alpha  90.000 
_cell_angle_beta   96.859 
_cell_angle_gamma  90.000 
 
_shelx_F_squared_multiplier     1.000 
 
loop_ 
 _refln_index_h 
 _refln_index_k 
 _refln_index_l 
 _refln_F_squared_calc 
 _refln_F_squared_meas 
 _refln_F_squared_sigma 
 _refln_observed_status 
   2   0   0     1063.80     2460.24    103.02 o 
   3   0   0      366.50       73.61      8.03 o 
   4   0   0       10.11        1.74      8.77 o 
   5   0   0    12320.61    10846.95    252.84 o 
   6   0   0      292.88      470.49     20.24 o 
   7   0   0      307.53      511.72     22.28 o 
   8   0   0      133.36       83.05     13.13 o 
   9   0   0      284.51      446.05     58.51 o 
  10   0   0     4187.53     4114.99    149.99 o 
  11   0   0     6025.36     5339.63    190.00 o 
  12   0   0     1411.95     1630.78     77.95 o 
  13   0   0        5.13       -4.14     27.57 o 
  14   0   0        1.56        9.99     29.63 o 
   1   1   0     1067.10      835.35     33.24 o 
   2   1   0     2810.19     2512.98     70.96 o 
   3   1   0     1713.88     1747.42     61.33 o 
   4   1   0      175.79      259.31     10.44 o 
   5   1   0      441.38      452.30     13.77 o 
   6   1   0     1359.61     1404.39     27.98 o 
   7   1   0      706.79      480.83     15.23 o 
   8   1   0      620.08      585.72     18.12 o 
   9   1   0     1974.01     1873.57     38.17 o 
  10   1   0      119.67      120.56     17.16 o 
  11   1   0      303.91      282.24     66.92 o 
  12   1   0       17.90       74.81     21.21 o 
  13   1   0        2.90       31.22     20.67 o 
  14   1   0       15.83       11.35     21.54 o 
   2   2   0       37.95        2.28      4.96 o 
   3   2   0      728.79     1151.80     50.62 o 
   4   2   0       39.62      148.11      7.34 o 
   5   2   0      219.79      300.20     11.29 o 
   6   2   0     1526.17     1990.16     39.35 o 
   7   2   0      470.07      463.63     15.76 o 
   8   2   0      382.63      367.39     20.43 o 
   9   2   0      198.57      228.15     25.80 o 
  10   2   0        1.81        7.33     12.84 o 
  11   2   0     1154.65     1139.62     43.70 o 
  12   2   0        5.81       -8.14     19.11 o 
  13   2   0      493.52      457.95     34.14 o 
  14   2   0       29.86       95.96     24.67 o 
   1   3   0      207.58      153.72      7.22 o 
   2   3   0     5947.60     6769.01    156.77 o 
   3   3   0      793.66     1034.72     47.58 o 
   4   3   0      194.00      143.50     10.39 o 
   5   3   0      606.51      458.03     18.26 o 
   6   3   0      377.30      283.61     11.40 o 
   7   3   0     1832.26     1805.93     37.24 o 
   8   3   0     4659.59     4257.27     79.71 o 
   9   3   0     3091.77     2976.83     64.89 o 
  10   3   0      644.81      750.25     27.43 o 
  11   3   0      227.61      242.13     18.44 o 
  12   3   0       18.82       65.80     21.91 o 
  13   3   0      517.73      722.17     48.01 o 
  14   3   0      151.39      239.94     35.34 o 
   0   4   0     5340.37     8032.47    396.42 o 
   1   4   0     8768.68    12092.31    428.97 o 
   2   4   0     6173.90     7830.68    160.81 o 
   3   4   0      331.17      410.73     17.77 o 
   4   4   0       11.90       34.73      8.03 o 
   5   4   0     2876.73     2373.55     61.71 o 
   6   4   0     2072.72     1849.80     45.38 o 
   7   4   0      174.30      178.44     14.55 o 
   8   4   0        5.24      -11.78     11.93 o 
   9   4   0      979.03     1028.19     47.63 o 
  10   4   0     1273.86     1246.00     35.65 o 
  11   4   0     1308.13     1381.03     42.94 o 
  12   4   0      163.30      164.03     28.99 o 
  13   4   0       20.04       52.10     25.53 o 
  14   4   0        3.04       -3.44     26.79 o 
   1   5   0     2359.69     3246.76     67.52 o 
   2   5   0     6669.73     7816.74    142.02 o 
   3   5   0     1374.00     1486.82     33.43 o 
   4   5   0       26.86       40.45      6.56 o 
   5   5   0      891.54      856.68     29.72 o 
   6   5   0       34.09       19.49     11.84 o 
   7   5   0       83.63      132.56     15.83 o 
   8   5   0        8.23      -20.47     13.65 o 
   9   5   0       39.29       39.71     16.84 o 
  10   5   0      257.61      264.47     20.87 o 
  11   5   0      961.07     1033.35     36.72 o 
  12   5   0      328.64      301.26     33.56 o 
  13   5   0        6.49      -16.72     24.77 o 
  14   5   0       74.85      111.39     30.73 o 
   0   6   0      545.17      606.96     36.46 o 
   1   6   0     2739.45     2912.65     67.99 o 
   2   6   0     7235.45    10298.75    250.66 o 
   3   6   0     3507.01     3364.91     69.08 o 
   4   6   0      982.96      600.25     20.69 o 
   5   6   0      978.66      832.44     22.97 o 
   6   6   0     4916.00     4635.60     99.33 o 
   7   6   0      292.52      263.14     19.76 o 
   8   6   0      104.99       94.04     17.16 o 
   9   6   0      221.42      231.61     22.45 o 
  10   6   0      562.02      547.63     30.73 o 
  11   6   0     1445.67     1452.42     44.81 o 
  12   6   0      461.58      510.10     28.84 o 
  13   6   0      178.23      273.36     34.79 o 
  14   6   0       38.52       77.32     30.31 o 
   1   7   0     2432.87     2867.46     84.89 o 
   2   7   0     4886.32     6002.26    198.89 o 
   3   7   0     8077.71     8346.28    152.99 o 
   4   7   0     3770.15     3407.75     65.83 o 
   5   7   0       99.64      134.79     10.11 o 
   6   7   0       20.23       16.96      9.83 o 
   7   7   0     3192.96     2980.35     68.12 o 
   8   7   0     1564.36     1455.36     39.88 o 
   9   7   0      615.08      610.78     26.12 o 
  10   7   0      180.39      185.75     21.73 o 
  11   7   0        0.06       12.66     18.63 o 
  12   7   0        2.35        5.40     19.94 o 
  13   7   0      615.02      727.95     49.05 o 
  14   7   0      627.66      702.22     50.85 o 
   0   8   0       98.15       88.68     24.21 o 
   1   8   0      118.78       87.09      9.04 o 
   2   8   0     4883.07     5636.58    209.89 o 
   3   8   0     1865.99     2972.63     58.06 o 
   4   8   0     1806.69     1605.52     34.71 o 
   5   8   0        1.93       -0.80      7.59 o 
   6   8   0     3641.24     3626.34     77.22 o 
   7   8   0     1337.65     1231.06     35.32 o 
   8   8   0      404.82      422.84     21.78 o 
   9   8   0      556.63      595.04     32.25 o 
  10   8   0      163.11      157.32     21.93 o 
  11   8   0     1036.14     1002.56     43.36 o 
  12   8   0      191.79      220.99     23.27 o 
  13   8   0      143.10       79.62     29.09 o 
  14   8   0      109.96      209.42     39.44 o 
   1   9   0     3480.59     5219.64    150.60 o 
   2   9   0     1702.93     1708.04     63.23 o 
   3   9   0     3083.02     3338.94     64.82 o 
   4   9   0     3347.69     3592.17     69.86 o 
   5   9   0      404.83      500.55     17.46 o 
   6   9   0       96.14      128.48     11.07 o 
   7   9   0     2565.80     2342.60     62.53 o 
   8   9   0      888.77      861.95     30.05 o 
   9   9   0       59.33       63.71     19.00 o 
  10   9   0      192.27      235.72     25.20 o 
  11   9   0       32.32       49.48     20.63 o 
  12   9   0      293.03      326.91     28.70 o 
  13   9   0       40.37       47.91     28.62 o 
   0  10   0     3708.04     4853.90    129.80 o 
   1  10   0     5590.10     8254.69    197.76 o 
   2  10   0      912.01      781.14     51.70 o 
   3  10   0     1004.52      867.05     22.97 o 
   4  10   0       19.17       37.73      8.52 o 
   5  10   0     3534.66     3334.42     66.21 o 
   6  10   0     2081.59     1932.09     42.35 o 
   7  10   0        5.45       -5.21      9.79 o 
   8  10   0       44.43       31.41     18.91 o 
   9  10   0       76.56       42.46     18.97 o 
  10  10   0     1542.99     1475.14     51.92 o 
  11  10   0     2442.88     2273.20     69.84 o 
  12  10   0     1560.04     1646.59     57.27 o 
  13  10   0      587.79      470.61     31.80 o 
   1  11   0      207.29      339.08     14.39 o 
   2  11   0      516.44      419.00     23.50 o 
   3  11   0     1165.56     1203.96     28.85 o 
   4  11   0       66.85       75.63      9.53 o 
   5  11   0      292.56      291.09     14.55 o 
   6  11   0      320.84      324.39     16.33 o 
   7  11   0      332.00      361.12     20.29 o 
   8  11   0       61.91       38.33     17.41 o 
   9  11   0      205.37      206.45     26.85 o 
  10  11   0      153.14      131.09     23.67 o 
  11  11   0       12.31       32.70     21.46 o 
  12  11   0      328.02      286.00     29.36 o 
  13  11   0       88.28      138.60     23.49 o 
   0  12   0      684.56     1101.41     34.17 o 
   1  12   0      177.34      216.29     11.66 o 
   2  12   0      306.22      354.11     22.03 o 
   3  12   0      237.08      239.53     15.78 o 
   4  12   0      128.05      193.73     12.73 o 
   5  12   0       87.38       85.48     11.05 o 
   6  12   0       57.94       52.70     12.66 o 
   7  12   0     2245.20     2233.59     66.00 o 
   8  12   0      425.57      426.51     29.20 o 
   9  12   0      404.93      360.57     45.82 o 
  10  12   0      428.58      363.90     36.42 o 
  11  12   0        0.56       -2.82     21.72 o 
  12  12   0      483.99      474.57     34.77 o 
  13  12   0      855.45      912.96     45.27 o 
   1  13   0     3000.98     3929.58     71.81 o 
   2  13   0      629.35      641.87     21.15 o 
   3  13   0     3789.67     4173.96    145.22 o 
   4  13   0     2917.31     2977.46     56.25 o 
   5  13   0     1643.10     1552.73     36.80 o 
   6  13   0      854.88      774.03     36.22 o 
   7  13   0     1191.54     1140.22     43.47 o 
   8  13   0     1365.30     1297.70     47.52 o 
   9  13   0      208.02      226.54     25.86 o 
  10  13   0      298.39      293.61     44.28 o 
  11  13   0      247.84      240.83     40.69 o 
  12  13   0     1765.94     1629.06     59.26 o 
   0  14   0     4499.77     6410.09    149.83 o 
   1  14   0     2637.69     3401.01     63.81 o 
   2  14   0     1441.75     1709.73     39.00 o 
   3  14   0      377.59      471.32     20.94 o 
   4  14   0     4206.59     4355.06    110.67 o 
   5  14   0     1912.02     1844.78     45.59 o 
   6  14   0        8.55       -6.63     18.09 o 
   7  14   0       95.11      105.95     21.43 o 
   8  14   0      201.40      218.26     25.50 o 
   9  14   0      749.68      694.84     37.58 o 
  10  14   0      522.87      542.06     35.55 o 
  11  14   0       42.80       29.53     20.32 o 
  12  14   0      536.36      536.07     48.62 o 
   1  15   0      370.30      570.84     18.75 o 
   2  15   0       49.30       56.28     11.75 o 
   3  15   0       16.35       23.57      9.84 o 
   4  15   0       23.09       18.64     12.41 o 
   5  15   0        4.03       14.44     18.39 o 
   6  15   0        2.18      -26.17     17.71 o 
   7  15   0      201.46      180.09     23.99 o 
   8  15   0        5.33      -11.86     20.51 o 
   9  15   0        0.81       -4.53     20.85 o 
  10  15   0        3.52      -13.30     21.65 o 
  11  15   0       94.50      105.58     31.23 o 
  12  15   0       23.32       18.82     23.00 o 
   0  16   0      867.05     1059.85     37.44 o 
   1  16   0      591.50      754.37     23.41 o 
   2  16   0      144.49      158.58     14.47 o 
   3  16   0      377.47      422.95     21.94 o 
   4  16   0      310.20      347.29     22.67 o 
   5  16   0      571.98      493.13     65.17 o 
   6  16   0      570.59      556.56     39.21 o 
   7  16   0      734.22      658.69     49.27 o 
   8  16   0      138.65      137.77     24.44 o 
   9  16   0        1.44      -11.11     21.58 o 
  10  16   0      653.96      615.32     39.52 o 
  11  16   0      236.27      272.38     32.22 o 
   1  17   0     1063.39     1379.41     33.02 o 
   2  17   0       42.52       30.54     12.27 o 
   3  17   0      552.74      654.09     30.19 o 
   4  17   0     2719.36     2689.52    144.88 o 
   5  17   0      232.24      248.07     44.77 o 
   6  17   0      641.69      691.08     51.19 o 
   7  17   0      631.23      678.11     41.74 o 
   8  17   0      980.99      901.74     42.06 o 
   9  17   0     1377.53     1178.98     48.35 o 
  10  17   0      388.43      437.33     39.45 o 
  11  17   0        3.70       43.66     34.69 o 
   0  18   0       79.46      103.68     30.56 o 
   1  18   0      550.50      715.75     23.81 o 
   2  18   0       22.33       14.61     12.24 o 
   3  18   0       30.86       26.13     15.21 o 
   4  18   0     1012.39     1075.23     68.17 o 
   5  18   0      824.42      770.37     56.16 o 
   6  18   0     1106.62      984.82     53.80 o 
   7  18   0      275.33      275.48     39.26 o 
   8  18   0       91.63       95.92     24.38 o 
   9  18   0       44.67       56.42     24.23 o 
  10  18   0       16.92      -18.58     23.88 o 
   1  19   0        0.27        3.96     12.16 o 
   2  19   0       12.17       24.83     11.94 o 
   3  19   0       29.28       19.27     17.58 o 
   4  19   0       90.70      101.30     20.28 o 
   5  19   0       49.12       25.92     21.19 o 
   6  19   0      115.38       90.88     22.43 o 
   7  19   0       29.57        5.52     24.97 o 
   8  19   0      128.51      110.69     27.80 o 
   9  19   0       35.13       51.53     25.46 o 
  10  19   0        3.91        3.14     25.90 o 
   0  20   0      398.54      476.29     31.07 o 
   1  20   0      845.82     1089.45     34.39 o 
   2  20   0      227.94      293.89     20.14 o 
   3  20   0      290.47      244.70     24.23 o 
   4  20   0       43.33       19.86     18.19 o 
   5  20   0      511.15      574.46     34.09 o 
   6  20   0      595.87      562.45     43.27 o 
   7  20   0      394.19      430.07     32.11 o 
   8  20   0       33.10       21.83     27.39 o 
   9  20   0      295.55      304.49     53.11 o 
   1  21   0      885.71     1070.63     36.55 o 
   2  21   0      159.45      226.33     19.70 o 
   3  21   0       22.73       23.83     17.45 o 
   4  21   0      725.22      762.84     43.08 o 
   5  21   0       49.28       23.64     20.57 o 
   6  21   0      421.07      458.87     47.29 o 
   7  21   0      145.34      187.83     29.22 o 
   8  21   0       75.69       67.20     23.71 o 
   0  22   0      170.04      184.22     25.05 o 
   1  22   0      250.07      265.90     34.24 o 
   2  22   0       30.61       35.76     20.29 o 
   3  22   0     1052.62     1180.44     40.77 o 
   4  22   0      153.62      179.43     24.78 o 
   5  22   0        5.57       11.93     20.72 o 
   6  22   0      475.92      479.16     87.11 o 
   7  22   0       71.43       89.66     26.48 o 
   1  23   0      640.46      763.63     32.81 o 
   2  23   0      570.23      668.70     35.18 o 
   3  23   0      533.77      658.80     37.43 o 
   4  23   0     1443.37     1353.21     99.22 o 
   5  23   0      502.77      492.42     33.95 o 
   6  23   0      590.47      604.73     46.21 o 
   0  24   0      194.44      418.80     62.24 o 
   1  24   0      307.22      462.74     66.43 o 
   2  24   0      580.17      687.23     45.07 o 
   3  24   0      289.21      215.88     29.10 o 
   4  24   0       87.81      149.36     25.93 o 
   5  24   0       67.78       57.71     22.37 o 
   1  25   0      266.57      217.92     52.81 o 
   2  25   0      327.75      340.92     63.75 o 
   3  25   0      487.35      546.23     48.45 o 
 -15   1   1      343.87      412.53     36.76 o 
 -14   1   1       42.20       67.26     23.26 o 
 -13   1   1      186.80      329.87     61.15 o 
 -12   1   1     1558.60     1494.67     52.58 o 
 -11   1   1     1413.05     1371.14     48.58 o 
 -10   1   1      623.63      611.07     28.72 o 
  -9   1   1      236.17      226.16     18.98 o 
  -8   1   1      889.46      828.05     21.08 o 
  -7   1   1     1133.34      936.70     21.65 o 
  -6   1   1     4365.57     3944.98     68.06 o 
  -5   1   1     1147.98     1085.52     22.19 o 
  -4   1   1       49.28        1.23     12.13 o 
  -3   1   1    13246.22    13742.77    350.68 o 
  -2   1   1     4640.00     4861.39     97.21 o 
  -1   1   1    27933.40    31470.75    510.26 o 
   0   1   1    27840.51    32782.76    853.65 o 
   1   1   1      310.57      586.57     18.04 o 
   2   1   1      268.48      295.02     21.78 o 
   3   1   1        1.18       18.95      6.87 o 
   4   1   1       20.10      121.77      8.24 o 
   5   1   1       57.20      100.55      8.06 o 
   6   1   1      763.05     1310.37     28.64 o 
   7   1   1      695.78      726.03     20.41 o 
   8   1   1       22.87        5.80      9.83 o 
   9   1   1     1221.01     1266.25     50.67 o 
  10   1   1     2224.71     2135.77     50.64 o 
  11   1   1     2664.99     2429.07     70.94 o 
  12   1   1       10.57       43.78     20.04 o 
  13   1   1        1.61       21.56     21.14 o 
  14   1   1       15.56       14.17     26.37 o 
 -14   2   1      131.88      195.94     27.81 o 
 -13   2   1     1835.38     2037.51     65.20 o 
 -12   2   1      191.75      202.40     35.27 o 
 -11   2   1       40.30       92.18     20.62 o 
 -10   2   1      504.30      538.80     23.49 o 
  -9   2   1     1731.17     1556.91     39.42 o 
  -8   2   1      963.49      737.94     22.63 o 
  -7   2   1      472.37      435.80     14.22 o 
  -6   2   1        3.02       22.00      6.34 o 
  -5   2   1      434.30      276.04     12.51 o 
  -4   2   1     1202.47     1184.49     34.89 o 
  -3   2   1      183.37       16.91      7.92 o 
  -2   2   1     3810.29     4582.12     90.30 o 
  -1   2   1     2395.19     2104.93     73.55 o 
   0   2   1       50.25      338.05     21.89 o 
   1   2   1     1915.39     3014.47     92.75 o 
   2   2   1    23935.34    22895.31    526.96 o 
   3   2   1     2198.94     2014.62     46.17 o 
   4   2   1      969.43     1105.29     28.60 o 
   5   2   1       83.45      132.70      8.75 o 
   6   2   1      268.67      335.63     18.46 o 
   7   2   1     4111.89     3686.63     69.42 o 
   8   2   1     4149.08     3895.51     73.89 o 
   9   2   1     2860.18     2847.80     53.85 o 
  10   2   1      159.87      216.40     20.92 o 
  11   2   1      394.48      395.79     42.68 o 
  12   2   1      154.02      240.21     26.73 o 
  13   2   1      301.89      316.22     35.15 o 
  14   2   1      336.04      386.83     39.86 o 
 -14   3   1       41.24      105.08     24.24 o 
 -13   3   1     1085.48     1238.68     48.68 o 
 -12   3   1      112.23       95.48     22.37 o 
 -11   3   1      137.79      154.18     27.64 o 
 -10   3   1      105.40       78.43     14.52 o 
  -9   3   1     1425.58     1359.28     36.16 o 
  -8   3   1     1419.88     1553.28     38.28 o 
  -7   3   1      992.70     1149.24     39.32 o 
  -6   3   1      796.30      671.55     21.20 o 
  -5   3   1       26.68       15.39      8.00 o 
  -4   3   1     2093.11     1798.90     50.80 o 
  -3   3   1        0.17       28.03      7.15 o 
  -2   3   1    14785.25    17808.41    382.56 o 
  -1   3   1     9986.90     9958.48    310.23 o 
   0   3   1     3041.00     4536.85    203.11 o 
   1   3   1     6568.24     6593.39    171.81 o 
   2   3   1     3445.39     3631.79     96.03 o 
   3   3   1     3730.29     4299.10     93.06 o 
   4   3   1     2432.44     1884.26     44.32 o 
   5   3   1      496.35      392.22     22.90 o 
   6   3   1     1795.54     1564.14     39.67 o 
   7   3   1      133.40      150.95     13.72 o 
   8   3   1       72.58       80.66     21.83 o 
   9   3   1      864.34      992.20     33.47 o 
  10   3   1      334.67      324.60     21.43 o 
  11   3   1       26.82       46.51     16.60 o 
  12   3   1      244.76      255.03     44.79 o 
  13   3   1       24.85       67.26     25.93 o 
  14   3   1        5.99       62.49     28.27 o 
 -14   4   1      162.72      235.50     34.33 o 
 -13   4   1      333.97      346.59     31.02 o 
 -12   4   1       40.91      146.46     27.78 o 
 -11   4   1      392.01      514.72     24.48 o 
 -10   4   1      239.78      222.85     17.76 o 
  -9   4   1      297.38      324.40     18.90 o 
  -8   4   1       41.08       49.94     12.42 o 
  -7   4   1     4903.56     4779.77    104.46 o 
  -6   4   1       91.96      166.77     13.22 o 
  -5   4   1      372.86      336.63     13.75 o 
  -4   4   1       81.35      279.17     11.22 o 
  -3   4   1      426.44      320.56     12.96 o 
  -2   4   1    63285.60    70599.41   1635.69 o 
  -1   4   1      726.11     1389.82     62.33 o 
   0   4   1      372.48     1102.31     47.22 o 
   1   4   1      528.97      134.15      8.21 o 
   2   4   1      485.63      612.51     29.61 o 
   3   4   1    14908.44    15414.95    357.19 o 
   4   4   1      348.04      318.22     16.38 o 
   5   4   1     2727.18     3079.32     69.28 o 
   6   4   1     2092.95     1835.86     50.15 o 
   7   4   1      934.52      995.13     30.15 o 
   8   4   1     3301.51     3116.47     82.20 o 
   9   4   1      938.09      972.98     66.24 o 
  10   4   1      552.00      585.87     66.69 o 
  11   4   1      228.45      209.63     20.57 o 
  12   4   1        5.02        7.42     23.30 o 
  13   4   1      372.69      475.94     41.08 o 
  14   4   1        0.81       47.07     27.56 o 
 -14   5   1        7.22       29.44     27.36 o 
 -13   5   1      604.18      713.16     47.85 o 
 -12   5   1      918.32     1007.40     50.46 o 
 -11   5   1      784.04      835.85     33.55 o 
 -10   5   1      100.52       86.43     15.21 o 
  -9   5   1      321.13      316.73     19.25 o 
  -8   5   1       25.67       19.71     13.05 o 
  -7   5   1      852.47      704.58     25.63 o 
  -6   5   1     1836.81     1690.58     37.57 o 
  -5   5   1     7896.72     7162.21    133.45 o 
  -4   5   1     1810.95     1915.32     43.11 o 
  -3   5   1      217.49      192.56     12.97 o 
  -2   5   1    12856.67    13217.39    347.36 o 
  -1   5   1        9.91       12.31      6.16 o 
   0   5   1     5342.56     5036.59    252.86 o 
   1   5   1     2186.51     2869.68     75.82 o 
   2   5   1      302.20      319.63     18.88 o 
   3   5   1     1638.68     1287.63     36.45 o 
   4   5   1      830.53      801.57     27.70 o 
   5   5   1     5883.86     4457.10     97.93 o 
   6   5   1     1470.31     1644.60     46.32 o 
   7   5   1     1167.51     1024.11     33.85 o 
   8   5   1      136.05      182.31     18.89 o 
   9   5   1     3368.28     2993.74     81.05 o 
  10   5   1     2876.76     2816.80     78.19 o 
  11   5   1       63.20       95.41     18.04 o 
  12   5   1       44.29       43.22     21.29 o 
  13   5   1       73.72      119.77     29.52 o 
  14   5   1      147.75      169.61     33.51 o 
 -14   6   1      341.99      449.77     42.47 o 
 -13   6   1      317.01      415.93     39.80 o 
 -12   6   1      104.17      181.82     29.69 o 
 -11   6   1       93.99      136.79     18.95 o 
 -10   6   1      116.27       79.52     16.94 o 
  -9   6   1       73.46       31.43     18.01 o 
  -8   6   1     1359.83     1350.39     53.88 o 
  -7   6   1      271.41      250.71     15.86 o 
  -6   6   1      103.70      129.26     10.85 o 
  -5   6   1     4182.64     4453.00     85.29 o 
  -4   6   1     5833.59     5000.28    102.87 o 
  -3   6   1     2828.70     3367.85     95.42 o 
  -2   6   1     5079.66     4694.88    101.91 o 
  -1   6   1     3856.05     5657.05    125.90 o 
   0   6   1     1704.84     1488.63     69.05 o 
   1   6   1       98.79       16.54      5.60 o 
   2   6   1       40.68       35.46      9.62 o 
   3   6   1        6.84        2.37      9.48 o 
   4   6   1       46.86       47.33     11.28 o 
   5   6   1      719.88      782.87     21.17 o 
   6   6   1      186.69      151.21     12.65 o 
   7   6   1     1375.88     1361.66     41.43 o 
   8   6   1     1596.71     1500.51     54.30 o 
   9   6   1      410.85      417.17     26.37 o 
  10   6   1       40.87       55.31     17.83 o 
  11   6   1       43.52       42.70     20.82 o 
  12   6   1      269.80      291.55     24.69 o 
  13   6   1       11.06       53.37     26.94 o 
  14   6   1      245.13      288.97     41.70 o 
 -14   7   1        0.89      147.43     31.56 o 
 -13   7   1      326.68      554.27     47.96 o 
 -12   7   1        1.71       -5.04     17.35 o 
 -11   7   1       34.02       39.87     17.43 o 
 -10   7   1       24.48       47.38     13.49 o 
  -9   7   1      113.24      100.33     15.72 o 
  -8   7   1       65.56       78.65     16.45 o 
  -7   7   1      151.96      123.86     17.30 o 
  -6   7   1      433.22      386.25     16.06 o 
  -5   7   1      361.13      372.79     15.35 o 
  -4   7   1      235.37      310.19     14.81 o 
  -3   7   1     2905.82     3184.98     57.42 o 
  -2   7   1      383.14      507.61     20.46 o 
  -1   7   1     5488.45     6188.92    115.39 o 
   0   7   1     3138.99     4068.17    159.19 o 
   1   7   1      184.71      254.46     10.39 o 
   2   7   1     3826.10     4632.93    209.26 o 
   3   7   1     3297.55     3819.24    201.73 o 
   4   7   1       66.23       17.37     11.01 o 
   5   7   1      766.00      878.21     31.30 o 
   6   7   1     1037.33      924.15     24.77 o 
   7   7   1      993.69      964.64     26.42 o 
   8   7   1      554.94      546.77     33.37 o 
   9   7   1        2.45        7.39     16.03 o 
  10   7   1        5.69       19.21     17.38 o 
  11   7   1     1059.24      965.40     40.90 o 
  12   7   1      417.76      414.69     30.56 o 
  13   7   1      112.65      125.08     31.95 o 
  14   7   1        0.72       45.99     37.37 o 
 -14   8   1       40.92       72.96     30.03 o 
 -13   8   1      461.92      621.68     47.21 o 
 -12   8   1      163.75      212.15     22.35 o 
 -11   8   1       25.09       53.86     17.86 o 
 -10   8   1     1361.61     1356.71     40.44 o 
  -9   8   1      231.14      207.10     18.12 o 
  -8   8   1     1177.20     1117.80     34.61 o 
  -7   8   1      260.50      241.25     16.73 o 
  -6   8   1      604.05      602.58     20.34 o 
  -5   8   1     4824.08     4877.74     93.37 o 
  -4   8   1     3728.10     3721.74     78.77 o 
  -3   8   1    11859.08    12178.87    223.69 o 
  -2   8   1      400.12      365.71     13.51 o 
  -1   8   1       41.85       10.82      7.04 o 
   0   8   1      984.98     1006.96     35.52 o 
   1   8   1      987.20     1445.28     35.95 o 
   2   8   1      134.30      293.91     45.54 o 
   3   8   1     5545.50     5668.42    248.90 o 
   4   8   1     1593.35     1639.74     46.59 o 
   5   8   1     3493.92     3829.22     82.86 o 
   6   8   1     1461.69     1401.37     33.28 o 
   7   8   1     3151.74     2972.03     68.00 o 
   8   8   1     1421.80     1339.83     45.52 o 
   9   8   1      869.03      832.23     41.19 o 
  10   8   1      498.46      588.99     34.99 o 
  11   8   1      350.36      346.47     28.25 o 
  12   8   1       34.32       52.46     20.88 o 
  13   8   1      256.34      320.40     37.35 o 
 -14   9   1        1.79       41.08     29.73 o 
 -13   9   1      310.42      403.32     40.90 o 
 -12   9   1     1781.19     1757.93     53.16 o 
 -11   9   1     1531.71     1472.78     46.30 o 
 -10   9   1      118.23      119.54     22.00 o 
  -9   9   1      165.60      169.41     17.41 o 
  -8   9   1      633.69      624.47     23.12 o 
  -7   9   1     1325.55     1173.22     30.94 o 
  -6   9   1     4249.39     4071.00     80.04 o 
  -5   9   1      823.78      727.26     22.17 o 
  -4   9   1     1286.86     1190.60     31.26 o 
  -3   9   1      260.65      349.84     13.78 o 
  -2   9   1     3302.30     3816.46     73.52 o 
  -1   9   1    10995.22    13752.24    252.77 o 
   0   9   1     2188.22     2182.18     71.39 o 
   1   9   1       30.03       48.10      8.05 o 
   2   9   1       19.70        6.95      6.64 o 
   3   9   1       14.03        2.22      7.53 o 
   4   9   1     7573.11     7387.24    188.99 o 
   5   9   1    10989.55    11225.58    264.79 o 
   6   9   1     5210.09     4815.06     95.17 o 
   7   9   1      419.51      386.65     25.16 o 
   8   9   1      233.85      204.97     22.56 o 
   9   9   1     1518.11     1415.62     48.06 o 
  10   9   1     4729.98     4506.40    135.69 o 
  11   9   1       46.09       74.15     22.82 o 
  12   9   1        5.58        2.85     20.78 o 
  13   9   1        1.52       20.44     19.99 o 
 -13  10   1      316.49      372.10     43.25 o 
 -12  10   1        0.02      176.15     25.86 o 
 -11  10   1       68.85      121.50     33.98 o 
 -10  10   1       96.20       46.45     28.13 o 
  -9  10   1        0.64        8.76     13.88 o 
  -8  10   1     5148.26     5009.76     98.17 o 
  -7  10   1       33.37       37.65     12.77 o 
  -6  10   1     2137.79     2091.21     45.86 o 
  -5  10   1      935.53      972.59     26.81 o 
  -4  10   1       69.73       73.78      8.84 o 
  -3  10   1      190.47      272.85     11.37 o 
  -2  10   1      554.20      838.79     22.35 o 
  -1  10   1     4505.14     5867.51    110.86 o 
   0  10   1     1375.10     2001.02     66.82 o 
   1  10   1     2335.26     3026.41     77.17 o 
   2  10   1      707.93      972.05     26.25 o 
   3  10   1       69.46       53.78      9.25 o 
   4  10   1      732.00      850.56     31.77 o 
   5  10   1      789.73      793.29     32.20 o 
   6  10   1       55.82       79.82     16.91 o 
   7  10   1        0.94       -8.46     16.17 o 
   8  10   1      379.82      387.16     26.90 o 
   9  10   1       16.39        6.15     18.13 o 
  10  10   1      772.41      782.58     37.17 o 
  11  10   1      482.54      499.27     37.34 o 
  12  10   1       60.18       36.72     21.99 o 
  13  10   1      249.64      252.01     29.58 o 
 -13  11   1      157.49      191.30     27.64 o 
 -12  11   1      128.75      201.00     32.88 o 
 -11  11   1     1402.44     1300.29     49.98 o 
 -10  11   1     1715.21     1558.33     54.12 o 
  -9  11   1      498.18      579.82     33.25 o 
  -8  11   1      942.50      932.81     28.29 o 
  -7  11   1      670.40      645.22     23.42 o 
  -6  11   1     1425.69     1327.67     33.49 o 
  -5  11   1     1224.58     1099.33     31.28 o 
  -4  11   1      144.90      153.87     10.80 o 
  -3  11   1      144.32      186.14     10.95 o 
  -2  11   1     1704.31     1890.90     40.32 o 
  -1  11   1     6350.89     7631.48    159.48 o 
   0  11   1      903.00     1163.20     29.96 o 
   1  11   1     1546.10     1876.75     43.00 o 
   2  11   1       71.99      121.44     11.58 o 
   3  11   1        9.70       29.91      8.14 o 
   4  11   1      103.03       71.28     10.66 o 
   5  11   1     2391.72     2302.63     64.49 o 
   6  11   1      546.19      603.51     30.43 o 
   7  11   1      157.41      185.89     27.10 o 
   8  11   1       55.23       68.00     19.40 o 
   9  11   1        4.48        7.64     18.87 o 
  10  11   1      509.93      506.43     32.95 o 
  11  11   1      272.41      296.68     28.30 o 
  12  11   1       47.08       31.39     14.80 o 
  13  11   1       11.88       41.85     23.26 o 
 -13  12   1     1315.89     1495.92     51.77 o 
 -12  12   1     1750.40     1651.38     59.07 o 
 -11  12   1      431.37      469.01     34.01 o 
 -10  12   1      573.68      699.23     38.60 o 
  -9  12   1     1610.50     1522.70     52.56 o 
  -8  12   1      384.83      389.09     22.50 o 
  -7  12   1      145.59       94.05     15.39 o 
  -6  12   1        2.04        5.55      9.91 o 
  -5  12   1      295.71      258.20     14.88 o 
  -4  12   1     1171.32     1001.25     25.08 o 
  -3  12   1     3637.07     3716.66     73.06 o 
  -2  12   1     3624.00     3405.48     67.29 o 
  -1  12   1     2877.84     3667.55     81.01 o 
   0  12   1      168.58      147.31     11.84 o 
   1  12   1     1682.21     2007.80     46.14 o 
   2  12   1     1667.42     1731.49     41.23 o 
   3  12   1      711.76      762.46     22.44 o 
   4  12   1     2647.52     2498.71     93.92 o 
   5  12   1       15.57        4.38     15.55 o 
   6  12   1     1979.81     1866.37     56.90 o 
   7  12   1      106.95      117.34     20.06 o 
   8  12   1      682.57      663.54     34.06 o 
   9  12   1      216.39      252.79     26.38 o 
  10  12   1      393.63      388.16     30.17 o 
  11  12   1      575.08      506.28     40.93 o 
  12  12   1      227.40      256.01     28.73 o 
  13  12   1      844.53      862.96     51.01 o 
 -12  13   1     1916.28     2024.71     68.28 o 
 -11  13   1      448.18      478.95     35.10 o 
 -10  13   1        0.76        1.53     21.09 o 
  -9  13   1       18.84       -4.59     20.53 o 
  -8  13   1        9.59       -7.08     19.53 o 
  -7  13   1      547.44      510.77     23.99 o 
  -6  13   1     1078.13      976.92     30.98 o 
  -5  13   1      655.98      600.38     22.49 o 
  -4  13   1      105.16      116.95     11.59 o 
  -3  13   1       46.12       33.16      9.93 o 
  -2  13   1     1688.75     2009.31     49.05 o 
  -1  13   1     7341.06     9115.88    172.92 o 
   0  13   1      132.33      141.60     11.79 o 
   1  13   1      177.04      370.43     17.40 o 
   2  13   1      246.43      339.15     16.26 o 
   3  13   1      379.83      480.25     36.13 o 
   4  13   1     1333.12     1456.90     38.55 o 
   5  13   1      119.29      115.92     19.40 o 
   6  13   1      466.32      438.94     32.25 o 
   7  13   1      269.81      240.12     34.12 o 
   8  13   1       93.88       66.03     20.68 o 
   9  13   1      719.81      749.48     37.50 o 
  10  13   1       56.25      113.24     23.62 o 
  11  13   1       37.83       57.18     23.51 o 
  12  13   1      191.81      193.46     28.38 o 
 -12  14   1      412.89      533.33     38.69 o 
 -11  14   1      129.30      144.01     26.70 o 
 -10  14   1       34.02        7.81     22.62 o 
  -9  14   1      371.86      370.91     31.45 o 
  -8  14   1      409.35      347.00     37.19 o 
  -7  14   1       51.96       31.84     17.62 o 
  -6  14   1     6628.64     6462.29    139.52 o 
  -5  14   1      295.21      288.85     27.31 o 
  -4  14   1       98.85       81.74     16.86 o 
  -3  14   1     1532.29     1582.92     34.54 o 
  -2  14   1     2105.96     2367.97     56.56 o 
  -1  14   1     2573.58     3347.21     66.39 o 
   0  14   1       57.47       46.20     10.82 o 
   1  14   1      764.47      874.52     27.28 o 
   2  14   1      195.25      247.70     15.37 o 
   3  14   1      447.66      476.71     24.47 o 
   4  14   1      470.01      528.65     38.70 o 
   5  14   1     2020.27     2025.91     60.28 o 
   6  14   1     1723.48     1637.72     53.12 o 
   7  14   1        6.81      -12.15     17.99 o 
   8  14   1      498.37      495.84     32.56 o 
   9  14   1      434.97      327.26     29.32 o 
  10  14   1      650.89      642.35     38.41 o 
  11  14   1        8.40       10.45     23.00 o 
  12  14   1       13.51       17.61     24.79 o 
 -12  15   1      476.00      481.67     38.25 o 
 -11  15   1       51.04       77.59     25.45 o 
 -10  15   1      622.94      716.78     41.22 o 
  -9  15   1        4.39      -20.90     15.26 o 
  -8  15   1      134.61       97.75     20.93 o 
  -7  15   1     1769.88     1554.78     53.40 o 
  -6  15   1      734.91      654.78     28.76 o 
  -5  15   1      632.82      674.33     26.66 o 
  -4  15   1      143.90      149.30     13.34 o 
  -3  15   1      158.71      166.48     15.78 o 
  -2  15   1     1201.92     1270.41     36.78 o 
  -1  15   1     2606.73     3401.65     67.95 o 
   0  15   1      785.73      784.85     24.73 o 
   1  15   1       50.74       75.87     12.40 o 
   2  15   1       48.81       54.04     13.04 o 
   3  15   1     1911.49     2186.01     57.36 o 
   4  15   1     2278.30     2497.55     61.17 o 
   5  15   1       66.66       87.67     18.00 o 
   6  15   1      547.97      500.61     30.33 o 
   7  15   1      601.45      651.33     34.86 o 
   8  15   1       86.75      119.50     23.27 o 
   9  15   1       19.95      -17.87     20.89 o 
  10  15   1      387.95      442.70     34.93 o 
  11  15   1      579.93      505.85     38.27 o 
 -11  16   1       13.37      -10.25     29.06 o 
 -10  16   1       39.25       27.11     20.02 o 
  -9  16   1      924.45      808.88     41.15 o 
  -8  16   1     1713.41     1435.25     53.55 o 
  -7  16   1      767.50      760.58     38.26 o 
  -6  16   1       19.66        4.82     24.20 o 
  -5  16   1      149.57       89.38     14.55 o 
  -4  16   1      956.07      963.75     33.35 o 
  -3  16   1      547.22      556.90     27.31 o 
  -2  16   1       30.95       14.36     11.13 o 
  -1  16   1       77.59      102.44     13.23 o 
   0  16   1      156.76      202.48     14.57 o 
   1  16   1     1048.74     1269.72     35.78 o 
   2  16   1      735.49      931.34     29.84 o 
   3  16   1     3038.21     3461.08    101.33 o 
   4  16   1     2515.72     2649.99    136.79 o 
   5  16   1      813.34      831.20     40.96 o 
   6  16   1     1269.10     1180.25     38.03 o 
   7  16   1     2110.59     1972.24     62.38 o 
   8  16   1      355.09      443.03     32.48 o 
   9  16   1      473.58      453.76     34.04 o 
  10  16   1       39.97       35.37     23.26 o 
  11  16   1       99.80      171.91     28.76 o 
 -11  17   1        3.92       -1.68     23.36 o 
 -10  17   1      352.25      360.15     33.40 o 
  -9  17   1      306.17      292.05     31.27 o 
  -8  17   1        0.32      -31.60     21.07 o 
  -7  17   1       81.89       57.24     22.53 o 
  -6  17   1       93.02       52.86     26.03 o 
  -5  17   1      143.66      108.01     26.24 o 
  -4  17   1       12.62      -33.12     26.47 o 
  -3  17   1       22.18        9.14      8.90 o 
  -2  17   1      428.95      501.08     19.54 o 
  -1  17   1        1.28       -3.32     11.01 o 
   0  17   1        1.81      -11.23     11.69 o 
   1  17   1      908.07     1084.69     30.70 o 
   2  17   1       57.60       52.15     13.04 o 
   3  17   1       24.02       27.60     16.66 o 
   4  17   1      122.73      117.41     19.30 o 
   5  17   1       96.30       98.41     20.15 o 
   6  17   1      304.48      368.90     24.23 o 
   7  17   1       94.17       72.97     18.70 o 
   8  17   1      121.55      129.12     27.86 o 
   9  17   1       80.63       24.02     22.56 o 
  10  17   1       15.34       23.56     23.55 o 
  11  17   1      149.27      167.46     58.67 o 
 -10  18   1       39.23       38.03     25.88 o 
  -9  18   1      723.52      751.11     43.32 o 
  -8  18   1     1025.10      845.40     42.60 o 
  -7  18   1      126.69       46.20     28.74 o 
  -6  18   1       19.03      -16.04     25.32 o 
  -5  18   1      362.97      352.34     34.58 o 
  -4  18   1       79.41       62.24     17.97 o 
  -3  18   1      692.54      673.18     36.93 o 
  -2  18   1      739.24      837.32     25.27 o 
  -1  18   1      216.26      241.59     15.45 o 
   0  18   1      191.99      217.85     15.14 o 
   1  18   1       35.12       29.58     12.17 o 
   2  18   1     2019.80     2325.30     65.03 o 
   3  18   1     1938.04     2241.76     63.57 o 
   4  18   1       26.65        7.25     16.52 o 
   5  18   1      485.94      496.51     49.18 o 
   6  18   1     1017.10     1031.02     42.14 o 
   7  18   1      657.94      683.00     32.48 o 
   8  18   1     1030.74      950.45     37.00 o 
   9  18   1       11.50       13.18     22.44 o 
  10  18   1       10.90        5.52     23.81 o 
 -10  19   1       28.99       51.92     40.32 o 
  -9  19   1      427.97      464.89     44.80 o 
  -8  19   1      515.00      535.53     67.09 o 
  -7  19   1     2310.15     1880.99     89.83 o 
  -6  19   1     1762.88     1424.95     63.42 o 
  -5  19   1     1275.64     1087.64     66.29 o 
  -4  19   1      100.24       81.46     26.54 o 
  -3  19   1      306.96      307.40     22.66 o 
  -2  19   1       39.12       62.64     13.35 o 
  -1  19   1      887.90     1042.76     28.95 o 
   0  19   1      889.58     1144.87     30.64 o 
   1  19   1      637.24      757.90     28.03 o 
   2  19   1      414.77      557.60     26.91 o 
   3  19   1        1.37       12.87     15.57 o 
   4  19   1     1165.54     1216.06     73.56 o 
   5  19   1     1328.57     1416.13     94.49 o 
   6  19   1     1093.29     1061.12    102.84 o 
   7  19   1       47.32       53.49     23.02 o 
   8  19   1      138.57      125.21     26.36 o 
   9  19   1      326.93      323.35     27.56 o 
  -9  20   1        1.81        6.61     29.18 o 
  -8  20   1       24.74       -0.17     27.43 o 
  -7  20   1        6.92        4.57     26.27 o 
  -6  20   1       18.82       -0.50     36.23 o 
  -5  20   1      146.51      141.39     30.61 o 
  -4  20   1       28.25       20.57     20.19 o 
  -3  20   1        5.63      -11.11     17.01 o 
  -2  20   1        1.43        9.71     12.85 o 
  -1  20   1        0.04       -6.67     12.21 o 
   0  20   1        3.86       -8.49     12.06 o 
   1  20   1      354.44      413.82     22.34 o 
   2  20   1      109.17      178.65     18.20 o 
   3  20   1      134.43      119.29     29.72 o 
   4  20   1       49.59       51.75     15.07 o 
   5  20   1       45.38       39.76     23.11 o 
   6  20   1       69.16       64.24     20.73 o 
   7  20   1       99.36       73.03     29.56 o 
   8  20   1       14.05       10.05     22.53 o 
   9  20   1      156.83      160.88     24.27 o 
  -8  21   1       86.69       65.66     30.63 o 
  -7  21   1       95.93       97.43     36.98 o 
  -6  21   1      131.90      118.12     24.27 o 
  -5  21   1      140.43      161.25     26.39 o 
  -4  21   1      260.42      187.35     32.50 o 
  -3  21   1      232.36      268.80     43.56 o 
  -2  21   1      151.08      135.38     19.01 o 
  -1  21   1      577.29      710.99     27.38 o 
   0  21   1      273.54      316.52     21.48 o 
   1  21   1       12.02        9.39     16.91 o 
   2  21   1      608.00      675.25     28.48 o 
   3  21   1      541.68      597.94     33.21 o 
   4  21   1      402.13      499.85     42.21 o 
   5  21   1       48.86       63.79     20.67 o 
   6  21   1        2.51       16.04     20.29 o 
   7  21   1       45.84        5.20     20.56 o 
   8  21   1       63.96       67.50     29.21 o 
  -7  22   1      334.35      286.54     34.93 o 
  -6  22   1       21.05       -5.61     31.28 o 
  -5  22   1      230.37      249.31     37.56 o 
  -4  22   1       82.81       53.05     24.98 o 
  -3  22   1      399.37      480.28     50.92 o 
  -2  22   1      349.77      399.84     32.80 o 
  -1  22   1      258.03      344.91     25.87 o 
   0  22   1      511.26      611.33     33.12 o 
   1  22   1     2137.80     2488.43     73.91 o 
   2  22   1     1813.67     2246.58     79.93 o 
   3  22   1     1040.33     1230.91     47.05 o 
   4  22   1      729.00      746.95     37.19 o 
   5  22   1      206.37      199.72     44.68 o 
   6  22   1      299.64      345.38     35.05 o 
   7  22   1       69.48      121.48     24.49 o 
  -6  23   1      205.67      242.95     31.41 o 
  -5  23   1       73.06       52.12     24.20 o 
  -4  23   1      116.68      158.97     27.91 o 
  -3  23   1      129.39       59.48     23.24 o 
  -2  23   1       24.59      -22.93     31.48 o 
  -1  23   1       51.60       45.18     31.67 o 
   0  23   1      340.23      383.60     35.85 o 
   1  23   1      801.70     1016.14     38.53 o 
   2  23   1       74.79       74.63     21.35 o 
   3  23   1      692.55      734.00     38.36 o 
   4  23   1       52.79       43.26     33.87 o 
   5  23   1      588.46      283.82     38.09 o 
   6  23   1      366.78      461.40     72.55 o 
  -5  24   1      421.83      436.70     37.63 o 
  -4  24   1       41.89       43.41     24.01 o 
  -3  24   1       27.84      -15.44     29.02 o 
  -2  24   1        0.42       20.08     58.34 o 
  -1  24   1        0.96      -45.24     30.16 o 
   0  24   1      231.00      219.15     35.80 o 
   1  24   1       61.74       48.35     21.62 o 
   2  24   1       13.38       20.33     20.63 o 
   3  24   1        5.15       -7.82     20.20 o 
   4  24   1      105.53       80.94     23.59 o 
   5  24   1       18.54       53.41     23.27 o 
  -3  25   1      101.13       78.11     84.32 o 
  -2  25   1      361.45      390.50     79.44 o 
  -1  25   1      943.45     1040.31     66.57 o 
   0  25   1      327.98      398.44     71.87 o 
   1  25   1      181.22      195.78     32.25 o 
   2  25   1      134.03      131.22     26.58 o 
   3  25   1      247.48      304.52     43.43 o 
 -15   0   2       15.48       80.15     36.15 o 
 -14   0   2      397.31      469.19     91.15 o 
 -13   0   2     1091.35     1251.36    109.87 o 
 -12   0   2      259.49      302.90     41.28 o 
 -11   0   2     1072.72     1207.21     72.30 o 
 -10   0   2       72.09       61.09     35.08 o 
  -9   0   2        8.13      -20.66     13.77 o 
  -8   0   2      821.01      837.97     34.80 o 
  -7   0   2     3897.46     3506.94     99.69 o 
  -6   0   2     2407.49     1951.65     74.40 o 
  -5   0   2        5.49      -29.68     20.52 o 
  -4   0   2     8871.71     8647.62    320.86 o 
  -3   0   2     2254.40     1935.38     72.03 o 
  -2   0   2     1191.37     1251.49     36.61 o 
  -1   0   2     3736.27     3478.16    191.68 o 
   0   0   2        6.05        7.20      6.97 o 
   1   0   2    11072.32    12028.88    301.36 o 
   2   0   2        2.68       63.04     23.88 o 
   3   0   2    10993.15    11215.47    308.80 o 
   4   0   2     7140.16     6562.77    178.84 o 
   5   0   2      186.07       91.69     12.97 o 
   6   0   2     2404.34     2248.17     68.37 o 
   7   0   2      391.75      362.93     23.15 o 
   8   0   2       54.07       50.45     18.62 o 
   9   0   2      689.43      701.68     31.71 o 
  10   0   2     4162.71     3954.36    102.82 o 
  11   0   2     2695.11     2417.44    100.48 o 
  12   0   2      114.11      195.53     42.34 o 
  13   0   2      172.10      260.88     59.29 o 
  14   0   2      423.69      398.02     72.47 o 
 -14   1   2      344.00      497.35     36.18 o 
 -13   1   2      324.36      388.24     31.27 o 
 -12   1   2        0.17       89.96     20.83 o 
 -11   1   2       71.85      108.58     20.57 o 
 -10   1   2      192.84      157.86     21.78 o 
  -9   1   2       11.07       12.34     19.60 o 
  -8   1   2       68.13       47.58      9.76 o 
  -7   1   2      806.29      702.39     21.30 o 
  -6   1   2     1735.02     1380.17     40.38 o 
  -5   1   2      134.45      258.37     13.43 o 
  -4   1   2     1989.97     1079.72     36.14 o 
  -3   1   2     4445.33     4153.72     76.30 o 
  -2   1   2      261.78       77.51      6.20 o 
  -1   1   2     1227.36      805.83     21.75 o 
   0   1   2      986.77     1516.32     41.11 o 
   1   1   2       88.56        4.28      8.28 o 
   2   1   2      265.52      500.62     14.69 o 
   3   1   2    16975.00    15039.66    272.74 o 
   4   1   2     3340.34     2813.47     71.14 o 
   5   1   2       63.96      101.14      9.47 o 
   6   1   2       43.14       14.26      8.89 o 
   7   1   2      379.83      345.30     15.22 o 
   8   1   2     1341.43     1291.31     31.43 o 
   9   1   2      298.06      327.87     16.30 o 
  10   1   2      628.00      620.10     31.94 o 
  11   1   2      718.88      883.72     65.55 o 
  12   1   2      344.31      374.18     53.99 o 
  13   1   2      613.73      746.14     47.41 o 
  14   1   2       83.07      133.42     40.16 o 
 -14   2   2      123.79      188.16     26.85 o 
 -13   2   2        0.32      496.41    111.15 o 
 -12   2   2       53.92       86.90     21.57 o 
 -11   2   2       47.83       21.49     18.45 o 
 -10   2   2      135.26      183.87     20.13 o 
  -9   2   2     1343.37     1302.08     40.44 o 
  -8   2   2     1986.61     1989.17     44.25 o 
  -7   2   2      431.10      489.46     19.47 o 
  -6   2   2       89.17       89.78     13.60 o 
  -5   2   2     3029.34     2893.37     62.43 o 
  -4   2   2     1075.89     1112.41     28.12 o 
  -3   2   2     2703.67     2590.39     49.44 o 
  -2   2   2     6748.05     9151.55    150.19 o 
  -1   2   2     2265.71     3049.46     72.29 o 
   0   2   2     1409.99     1351.10     36.60 o 
   1   2   2     2871.25     3050.99     64.88 o 
   2   2   2     6125.08     6085.07    120.69 o 
   3   2   2       86.79      107.49      7.13 o 
   4   2   2      389.36      428.53     19.70 o 
   5   2   2      126.01       80.57     10.35 o 
   6   2   2       90.41       95.87     11.27 o 
   7   2   2      133.49      163.91     15.35 o 
   8   2   2       34.68       85.90     18.14 o 
   9   2   2       33.97       28.58     19.58 o 
  10   2   2       52.69       53.94     15.55 o 
  11   2   2      459.33      524.97     29.57 o 
  12   2   2        1.78       36.83     23.60 o 
  13   2   2        4.16       60.95     26.76 o 
  14   2   2       31.57      122.93     30.43 o 
 -14   3   2     1214.86     1324.75     52.21 o 
 -13   3   2     1700.08     2052.56     65.56 o 
 -12   3   2       22.51       79.63     21.01 o 
 -11   3   2       11.16       15.79     18.45 o 
 -10   3   2      457.64      574.52     26.28 o 
  -9   3   2      555.55      474.91     23.64 o 
  -8   3   2     2417.73     2237.24     54.65 o 
  -7   3   2      938.70      909.53     32.87 o 
  -6   3   2      241.42      264.58     14.76 o 
  -5   3   2     7857.01     7230.74    146.82 o 
  -4   3   2     4323.63     4246.46     79.18 o 
  -3   3   2    22658.27    21780.10    388.92 o 
  -2   3   2    34395.92    40404.91    792.51 o 
  -1   3   2     5476.43     6878.66    217.45 o 
   0   3   2     1589.94     1526.64     36.54 o 
   1   3   2      547.79      491.19     17.85 o 
   2   3   2    10346.46     9337.26    189.47 o 
   3   3   2     6953.32     7330.36    150.36 o 
   4   3   2      424.35      272.62     13.79 o 
   5   3   2     3375.53     3057.73     69.62 o 
   6   3   2      280.90      212.84     14.21 o 
   7   3   2     1445.14     1271.08     54.82 o 
   8   3   2     2194.96     2149.09     60.17 o 
   9   3   2     2324.93     2153.75     55.53 o 
  10   3   2        2.99        8.91     16.14 o 
  11   3   2      181.75      198.37     20.33 o 
  12   3   2      379.70      478.16     39.33 o 
  13   3   2       75.13      145.10     32.89 o 
  14   3   2      391.74      516.09     44.85 o 
 -14   4   2      950.03     1124.86     48.48 o 
 -13   4   2      414.01      564.19     36.76 o 
 -12   4   2      330.26      401.95     31.29 o 
 -11   4   2      247.39      318.16     27.35 o 
 -10   4   2     1053.13     1081.47     35.59 o 
  -9   4   2      368.65      354.39     21.34 o 
  -8   4   2      930.15      889.14     30.22 o 
  -7   4   2     3913.72     3758.68     81.57 o 
  -6   4   2     6012.26     5578.12    115.65 o 
  -5   4   2     2767.41     2572.07     50.92 o 
  -4   4   2      630.21      621.87     17.91 o 
  -3   4   2    10898.34    12145.89    220.10 o 
  -2   4   2    27643.69    28162.24    597.19 o 
  -1   4   2     8075.81    10385.43    334.91 o 
   0   4   2      408.11      659.55     31.18 o 
   1   4   2    10271.82    10647.34    193.00 o 
   2   4   2      277.87      361.98     14.71 o 
   3   4   2     4471.91     4522.47     94.81 o 
   4   4   2      287.13      124.26     11.19 o 
   5   4   2     4513.13     3984.47     88.77 o 
   6   4   2      593.94      582.45     22.59 o 
   7   4   2      465.67      559.20     23.99 o 
   8   4   2     1496.72     1635.43     49.14 o 
   9   4   2     1528.31     1381.05     52.24 o 
  10   4   2       24.64       14.96     16.56 o 
  11   4   2       78.93       71.47     19.43 o 
  12   4   2        5.48       35.58     26.82 o 
  13   4   2       35.99       51.92     26.12 o 
  14   4   2       75.94      155.33     31.65 o 
 -14   5   2       48.35       89.40     35.95 o 
 -13   5   2       90.79      195.38     32.79 o 
 -12   5   2      122.52      173.19     24.08 o 
 -11   5   2      807.00      799.09     32.16 o 
 -10   5   2      843.03      844.64     31.56 o 
  -9   5   2      215.30      234.73     17.84 o 
  -8   5   2      800.30      791.78     39.46 o 
  -7   5   2        7.71       16.49      9.51 o 
  -6   5   2      416.89      426.03     16.50 o 
  -5   5   2        0.62      -12.66      8.44 o 
  -4   5   2       34.97       22.90      9.71 o 
  -3   5   2        2.08       -1.69      7.17 o 
  -2   5   2      102.36      257.40     10.95 o 
  -1   5   2     7515.63     9680.74    364.16 o 
   0   5   2     3506.57     3580.08    126.79 o 
   1   5   2     3587.58     4300.87     87.19 o 
   2   5   2        2.54        5.37      7.36 o 
   3   5   2     4759.25     4957.02    103.58 o 
   4   5   2     3270.78     3789.60     93.41 o 
   5   5   2      180.74      207.49     13.67 o 
   6   5   2       41.68       45.13     11.34 o 
   7   5   2        2.13        7.23     11.33 o 
   8   5   2     2767.85     2746.38     66.86 o 
   9   5   2        0.14       10.48     14.88 o 
  10   5   2       87.84       88.83     15.99 o 
  11   5   2      131.62      149.34     21.93 o 
  12   5   2      194.98      190.58     34.54 o 
  13   5   2        0.19       -4.85     25.66 o 
  14   5   2        2.70       31.39     28.46 o 
 -14   6   2        0.24      188.62     34.51 o 
 -13   6   2      254.71      397.78     39.08 o 
 -12   6   2       22.28       51.69     22.53 o 
 -11   6   2       52.21       61.24     16.26 o 
 -10   6   2     1283.24     1275.10     35.76 o 
  -9   6   2        0.34        8.05     11.76 o 
  -8   6   2     3373.49     3273.76     58.42 o 
  -7   6   2     1153.80     1014.55     28.00 o 
  -6   6   2     1103.41      953.41     28.27 o 
  -5   6   2     6111.67     6085.35    136.68 o 
  -4   6   2     1182.40     1136.75     33.18 o 
  -3   6   2    10240.92    10549.03    192.65 o 
  -2   6   2      491.34      406.52     19.47 o 
  -1   6   2      883.73     1355.72     32.25 o 
   0   6   2     1078.08      909.60     22.96 o 
   1   6   2      635.01      800.00     26.82 o 
   2   6   2      284.45      345.85     14.85 o 
   3   6   2     2769.95     2813.91     95.25 o 
   4   6   2     1231.81     1084.38     33.98 o 
   5   6   2     8917.11     8943.18    191.37 o 
   6   6   2     3990.44     3943.42     89.30 o 
   7   6   2      300.34      279.86     20.03 o 
   8   6   2     3955.36     3824.43     89.03 o 
   9   6   2      814.43      812.44     35.46 o 
  10   6   2       31.13       33.41     15.44 o 
  11   6   2        2.06      -12.41     15.20 o 
  12   6   2        1.77       10.00     19.67 o 
  13   6   2        2.85       32.92     26.53 o 
 -14   7   2      148.68      227.22     36.23 o 
 -13   7   2      232.22      378.13     38.46 o 
 -12   7   2       10.59       22.84     18.87 o 
 -11   7   2      250.01      276.33     21.24 o 
 -10   7   2      222.25      224.47     17.68 o 
  -9   7   2       31.40       34.63     13.56 o 
  -8   7   2     2055.48     1988.16     42.06 o 
  -7   7   2       88.43       73.97     12.99 o 
  -6   7   2       40.82       50.01     11.36 o 
  -5   7   2      118.28       41.37     10.34 o 
  -4   7   2    12086.16    12857.51    280.32 o 
  -3   7   2    32437.26    33188.51    598.65 o 
  -2   7   2      801.99      854.35     23.08 o 
  -1   7   2     3885.41     3529.09     93.71 o 
   0   7   2     1482.36     1172.25     28.40 o 
   1   7   2       47.70       61.61      8.10 o 
   2   7   2      266.01       49.61      8.72 o 
   3   7   2     1300.60     1255.86     41.25 o 
   4   7   2       91.35      153.04     14.22 o 
   5   7   2     1545.74     1533.29     45.21 o 
   6   7   2     3989.30     3693.72     84.55 o 
   7   7   2     5798.71     5414.25    120.72 o 
   8   7   2     4690.20     4379.57    112.34 o 
   9   7   2     1125.13     1117.18     41.44 o 
  10   7   2      331.07      240.68     23.35 o 
  11   7   2       47.24       69.86     18.31 o 
  12   7   2      569.91      697.00     55.84 o 
  13   7   2      496.43      639.97     47.05 o 
 -14   8   2        3.15       65.60     29.74 o 
 -13   8   2       37.39      164.70     47.23 o 
 -12   8   2       43.28       64.45     20.47 o 
 -11   8   2      680.01      653.21     30.04 o 
 -10   8   2       17.77        3.69     14.87 o 
  -9   8   2     1185.04     1256.41     35.21 o 
  -8   8   2       85.22       81.69     13.24 o 
  -7   8   2      238.10      215.94     14.67 o 
  -6   8   2      381.46      366.08     18.20 o 
  -5   8   2      520.35      553.65     21.67 o 
  -4   8   2      439.70      540.14     22.83 o 
  -3   8   2      742.46      666.52     19.12 o 
  -2   8   2     1160.59     1064.96     27.01 o 
  -1   8   2      610.08      536.94     16.42 o 
   0   8   2      228.68      227.02     11.37 o 
   1   8   2      240.66      275.84     12.88 o 
   2   8   2     1557.17     1843.35     42.79 o 
   3   8   2      828.14      681.43     22.97 o 
   4   8   2     2995.47     2947.28     75.22 o 
   5   8   2       27.79       -3.06     12.59 o 
   6   8   2       41.11       84.15     13.54 o 
   7   8   2      221.53      276.74     21.00 o 
   8   8   2      139.26      219.89     21.83 o 
   9   8   2      890.83      888.12     37.13 o 
  10   8   2       57.19       42.00     19.20 o 
  11   8   2      972.01      833.16     54.09 o 
  12   8   2       19.16       45.99     18.20 o 
  13   8   2        3.02       34.87     34.18 o 
 -14   9   2      230.88      362.18     41.21 o 
 -13   9   2       37.94       85.65     28.80 o 
 -12   9   2        1.59      117.16     35.54 o 
 -11   9   2      398.60      744.10     46.82 o 
 -10   9   2      131.43       95.86     15.88 o 
  -9   9   2       13.58        4.53     12.62 o 
  -8   9   2      196.64      234.00     16.42 o 
  -7   9   2      195.04      183.61     14.76 o 
  -6   9   2       63.77       93.37     13.66 o 
  -5   9   2       64.81       49.22     11.52 o 
  -4   9   2      436.98      267.92     12.50 o 
  -3   9   2      348.25      351.74     15.34 o 
  -2   9   2      834.69      566.90     19.23 o 
  -1   9   2      106.20      218.34     10.73 o 
   0   9   2     1116.10     1047.23     46.53 o 
   1   9   2     1082.29      826.64     27.08 o 
   2   9   2       62.31       90.38     11.72 o 
   3   9   2      503.59      421.77     19.09 o 
   4   9   2      160.51      162.81     13.37 o 
   5   9   2       84.73       90.28     16.77 o 
   6   9   2      606.23      577.86     38.65 o 
   7   9   2      272.91      208.44     30.04 o 
   8   9   2     2219.74     1992.46     59.74 o 
   9   9   2      116.52      149.78     21.42 o 
  10   9   2      109.21       46.11     19.95 o 
  11   9   2      133.75       92.25     22.58 o 
  12   9   2      107.59       77.14     23.04 o 
  13   9   2      969.90      871.43     43.45 o 
 -13  10   2      900.32      986.34     53.67 o 
 -12  10   2     2300.25     2076.17     66.28 o 
 -11  10   2     2054.89     2005.90     63.40 o 
 -10  10   2     1455.04     1362.65     38.44 o 
  -9  10   2       36.84       46.74     13.51 o 
  -8  10   2      924.15      877.24     28.23 o 
  -7  10   2     1361.29     1256.44     33.45 o 
  -6  10   2      498.79      467.10     21.61 o 
  -5  10   2      987.00      881.39     28.51 o 
  -4  10   2       16.34       45.21      8.14 o 
  -3  10   2     1439.75     1315.33     32.44 o 
  -2  10   2     9971.80     9971.39    199.40 o 
  -1  10   2     6472.30     6321.94    117.48 o 
   0  10   2     3600.57     3539.73    133.88 o 
   1  10   2      835.68      760.47     27.72 o 
   2  10   2      726.16      719.90     26.05 o 
   3  10   2      348.56      328.58     16.41 o 
   4  10   2     2667.08     2651.82     81.15 o 
   5  10   2     5805.09     5504.90    135.25 o 
   6  10   2      892.37      810.35     34.02 o 
   7  10   2        7.16        6.04     17.06 o 
   8  10   2       62.17       47.23     18.20 o 
   9  10   2      204.06      197.51     22.23 o 
  10  10   2      343.86      409.54     47.87 o 
  11  10   2       22.40       58.43     21.85 o 
  12  10   2       29.08       28.92     22.29 o 
  13  10   2       53.64       90.85     26.09 o 
 -13  11   2      178.59      221.82     28.93 o 
 -12  11   2       54.34      113.37     24.47 o 
 -11  11   2      165.30      208.14     25.50 o 
 -10  11   2      328.70      331.93     29.13 o 
  -9  11   2     1069.75     1045.73     31.44 o 
  -8  11   2       20.12        5.51     12.66 o 
  -7  11   2      212.49      213.94     15.98 o 
  -6  11   2      442.40      442.90     21.27 o 
  -5  11   2       42.68       53.90     12.85 o 
  -4  11   2     4885.94     4503.08     86.70 o 
  -3  11   2     1186.72     1177.41     30.72 o 
  -2  11   2      385.90      354.83     15.69 o 
  -1  11   2      185.15      133.01     10.45 o 
   0  11   2      400.68      525.36     22.69 o 
   1  11   2     3844.55     4089.70     84.96 o 
   2  11   2     1033.84     1071.53     42.16 o 
   3  11   2        7.90       -0.74     10.79 o 
   4  11   2      325.09      311.35     17.79 o 
   5  11   2        4.84       -6.34     12.26 o 
   6  11   2      874.08      838.65     35.22 o 
   7  11   2     1132.48     1039.34     40.25 o 
   8  11   2      237.41      249.73     23.86 o 
   9  11   2       12.76       16.09     19.08 o 
  10  11   2        3.71       20.85     20.22 o 
  11  11   2      455.71      520.83     34.64 o 
  12  11   2      220.29      221.92     28.05 o 
 -13  12   2       48.65      298.76     45.43 o 
 -12  12   2      241.05      378.43     37.10 o 
 -11  12   2       16.24       45.42     21.35 o 
 -10  12   2       44.24       19.03     22.39 o 
  -9  12   2      163.20      134.43     16.31 o 
  -8  12   2       84.26       74.93     16.14 o 
  -7  12   2      367.31      386.54     19.98 o 
  -6  12   2       11.13       -3.84     13.20 o 
  -5  12   2      315.11      353.02     19.53 o 
  -4  12   2      335.03      323.10     15.61 o 
  -3  12   2        5.17       -1.82     12.58 o 
  -2  12   2        9.39        4.31      9.46 o 
  -1  12   2       38.34       30.72      9.41 o 
   0  12   2     1059.96     1194.00     46.53 o 
   1  12   2      248.30      252.73     17.95 o 
   2  12   2      360.44      478.63     23.62 o 
   3  12   2     1282.22     1308.91     36.07 o 
   4  12   2        0.34       -3.67     11.88 o 
   5  12   2        0.80      -18.80     12.53 o 
   6  12   2        0.58      -20.34     15.98 o 
   7  12   2       29.24       20.22     17.71 o 
   8  12   2      106.24      104.18     20.69 o 
   9  12   2      272.81      277.82     26.32 o 
  10  12   2       10.78       -1.49     20.86 o 
  11  12   2        7.33      -11.25     20.94 o 
  12  12   2        0.39       12.22     24.63 o 
 -12  13   2        0.31      201.67     31.51 o 
 -11  13   2      361.40      406.09     38.66 o 
 -10  13   2     1193.76     1086.48     46.24 o 
  -9  13   2     1491.19     1361.77     60.44 o 
  -8  13   2      409.63      454.41     22.03 o 
  -7  13   2      137.07      154.98     15.85 o 
  -6  13   2     1034.17     1033.54     30.95 o 
  -5  13   2      308.92      332.02     20.96 o 
  -4  13   2      942.33      857.67     26.22 o 
  -3  13   2     4058.59     3949.98     84.13 o 
  -2  13   2     3243.40     3417.72     74.06 o 
  -1  13   2     1683.24     1660.20     58.07 o 
   0  13   2      216.33      173.44     15.49 o 
   1  13   2      873.66      910.00     26.84 o 
   2  13   2     1498.37     1636.14     39.78 o 
   3  13   2      171.73      146.50     14.55 o 
   4  13   2       85.22       81.09     14.39 o 
   5  13   2     1020.39      990.44     33.08 o 
   6  13   2      305.31      315.89     20.78 o 
   7  13   2     1463.91     1369.98     47.59 o 
   8  13   2     2164.29     1884.36     59.59 o 
   9  13   2     1114.60     1041.94     42.68 o 
  10  13   2       22.49       19.96     20.89 o 
  11  13   2       13.13       16.92     22.07 o 
  12  13   2      543.61      549.89     37.81 o 
 -12  14   2      477.62      593.42     45.88 o 
 -11  14   2      323.40      365.15     37.39 o 
 -10  14   2        0.98      -38.13     29.26 o 
  -9  14   2        6.54      -11.50     26.14 o 
  -8  14   2      117.28      119.71     18.88 o 
  -7  14   2      678.91      675.95     26.06 o 
  -6  14   2      259.25      274.40     18.03 o 
  -5  14   2      397.56      401.14     24.94 o 
  -4  14   2       65.84       68.95     12.71 o 
  -3  14   2      144.62      129.05     13.06 o 
  -2  14   2     1165.64     1191.76     30.41 o 
  -1  14   2     2047.90     2159.07     85.73 o 
   0  14   2      199.88      159.57     12.67 o 
   1  14   2      817.38      958.11     28.27 o 
   2  14   2       11.42       10.12     10.00 o 
   3  14   2      106.45      106.16     18.40 o 
   4  14   2     1305.38     1259.25     47.17 o 
   5  14   2       30.09       28.58     14.59 o 
   6  14   2     2242.48     2096.18     54.21 o 
   7  14   2       78.10       57.85     16.50 o 
   8  14   2      507.90      480.00     39.09 o 
   9  14   2      700.22      669.05     35.81 o 
  10  14   2      218.22      278.80     33.68 o 
  11  14   2      661.15      670.50     54.77 o 
 -12  15   2       69.04      134.87     31.98 o 
 -11  15   2       24.96       51.68     28.45 o 
 -10  15   2      279.73      274.88     46.49 o 
  -9  15   2     1225.43     1095.00     52.68 o 
  -8  15   2       38.42       27.06     24.56 o 
  -7  15   2      141.82      137.53     16.64 o 
  -6  15   2      827.26      755.53     30.93 o 
  -5  15   2       11.15       15.44     14.78 o 
  -4  15   2       46.93       32.60     17.54 o 
  -3  15   2       25.83       14.72     11.67 o 
  -2  15   2      665.87      657.15     22.41 o 
  -1  15   2      961.42     1143.53     46.74 o 
   0  15   2      310.29      316.22     16.17 o 
   1  15   2      178.51      223.32     15.23 o 
   2  15   2      999.17     1072.76     37.70 o 
   3  15   2     2090.48     2406.29     74.65 o 
   4  15   2     2818.85     2922.87     96.80 o 
   5  15   2     2310.77     2470.93     76.91 o 
   6  15   2      221.39      268.77     20.83 o 
   7  15   2      114.24       90.90     17.68 o 
   8  15   2       85.04       70.14     18.40 o 
   9  15   2      153.19       90.38     19.40 o 
  10  15   2       42.58       12.90     24.20 o 
  11  15   2      241.00      280.92     31.17 o 
 -11  16   2       48.07       32.45     28.76 o 
 -10  16   2      281.67      318.28     36.24 o 
  -9  16   2      325.15      349.62     46.79 o 
  -8  16   2      287.10      308.32     38.22 o 
  -7  16   2     1693.97     1484.53     69.45 o 
  -6  16   2      144.66      118.69     18.03 o 
  -5  16   2        1.79       -5.52     13.98 o 
  -4  16   2        8.52       -0.36     16.12 o 
  -3  16   2      455.18      463.30     21.30 o 
  -2  16   2       47.20       55.43     16.39 o 
  -1  16   2     1884.87     2003.44     44.81 o 
   0  16   2      578.11      683.88     23.60 o 
   1  16   2     1013.65     1083.28     40.44 o 
   2  16   2        1.03       -1.05     15.32 o 
   3  16   2      724.41      679.71     31.07 o 
   4  16   2     4197.95     4637.64    207.53 o 
   5  16   2       62.13       47.65     16.29 o 
   6  16   2      717.49      705.13     30.07 o 
   7  16   2      167.56      168.90     19.89 o 
   8  16   2        3.28        7.23     16.85 o 
   9  16   2      407.68      451.49     30.72 o 
  10  16   2      244.11      242.38     24.68 o 
  11  16   2      308.13      307.02     27.69 o 
 -11  17   2       20.56       10.56     28.58 o 
 -10  17   2      176.76      277.55     36.51 o 
  -9  17   2      984.52      905.07     73.75 o 
  -8  17   2      390.33      452.85     38.94 o 
  -7  17   2      102.80       71.45     31.86 o 
  -6  17   2      350.96      259.80     35.58 o 
  -5  17   2      944.27      921.47     34.83 o 
  -4  17   2      453.61      460.65     28.24 o 
  -3  17   2     3044.96     3001.12     77.12 o 
  -2  17   2      145.78      136.24     15.82 o 
  -1  17   2      247.92      239.88     16.16 o 
   0  17   2      192.67      260.43     16.27 o 
   1  17   2     1360.44     1508.97     46.95 o 
   2  17   2     6090.57     6901.95    164.01 o 
   3  17   2        9.29       16.70     15.90 o 
   4  17   2      844.21      826.85     34.46 o 
   5  17   2        0.44       -8.41     15.10 o 
   6  17   2      853.96      831.18     32.92 o 
   7  17   2     1199.31     1147.19     47.12 o 
   8  17   2      245.22      257.95     23.52 o 
   9  17   2        1.65       34.18     18.94 o 
  10  17   2       44.37       18.22     22.34 o 
 -10  18   2      104.49       72.25     31.05 o 
  -9  18   2       20.40       20.39     35.81 o 
  -8  18   2       58.92       55.79     47.52 o 
  -7  18   2      674.23      701.29     92.00 o 
  -6  18   2     1232.68     1025.71     61.55 o 
  -5  18   2      361.58      331.43     36.61 o 
  -4  18   2        3.54       -0.03     25.78 o 
  -3  18   2        1.00       24.67     21.44 o 
  -2  18   2      110.29      125.69     15.21 o 
  -1  18   2      307.24      323.96     20.35 o 
   0  18   2       88.19      149.83     15.90 o 
   1  18   2      689.86      837.03     31.38 o 
   2  18   2      153.69      191.34     20.52 o 
   3  18   2      325.41      379.60     25.79 o 
   4  18   2      229.09      255.08     26.13 o 
   5  18   2      206.88      208.19     33.58 o 
   6  18   2       56.96       38.15     21.18 o 
   7  18   2        0.34        2.92     17.35 o 
   8  18   2      516.25      425.29     29.53 o 
   9  18   2      396.60      361.32     27.79 o 
  10  18   2      219.76      263.95     26.72 o 
 -10  19   2        0.29       41.50     38.16 o 
  -9  19   2      437.85      518.89     53.51 o 
  -8  19   2        3.21      -17.94     37.69 o 
  -7  19   2       11.36      -36.52     30.46 o 
  -6  19   2       82.88       46.64     46.04 o 
  -5  19   2      444.65      396.63     45.34 o 
  -4  19   2      533.67      593.91     36.88 o 
  -3  19   2      892.49      890.97     74.68 o 
  -2  19   2       62.81       59.21     14.65 o 
  -1  19   2       74.87       72.61     15.04 o 
   0  19   2       25.99       15.18     16.93 o 
   1  19   2      444.49      548.06     30.27 o 
   2  19   2      934.48     1047.35     46.41 o 
   3  19   2      461.27      535.82     30.12 o 
   4  19   2     1156.45     1346.07     63.35 o 
   5  19   2       10.34       19.31     18.42 o 
   6  19   2        0.33      -21.18     18.09 o 
   7  19   2        1.55       -4.52     17.68 o 
   8  19   2        2.31       18.56     18.63 o 
   9  19   2       54.69       65.57     21.59 o 
  -9  20   2      260.90      363.92     48.09 o 
  -8  20   2      387.00      482.70     51.34 o 
  -7  20   2     2698.31     2233.31    110.89 o 
  -6  20   2     2115.46     1896.65    162.03 o 
  -5  20   2      278.46      285.19     41.02 o 
  -4  20   2        0.60      -19.91     19.64 o 
  -3  20   2      354.71      321.56     24.91 o 
  -2  20   2      115.17      141.90     17.17 o 
  -1  20   2     1628.59     1818.24     55.36 o 
   0  20   2     1318.71     1508.74     49.78 o 
   1  20   2      117.50      131.81     21.43 o 
   2  20   2     1413.64     1517.70     58.67 o 
   3  20   2      328.46      373.50     32.75 o 
   4  20   2     2777.41     2477.41    217.84 o 
   5  20   2     1046.67     1102.07     71.69 o 
   6  20   2       29.85       23.31     22.92 o 
   7  20   2      208.25      165.54     32.18 o 
   8  20   2      226.03      215.83     27.24 o 
  -8  21   2      770.86      762.32     78.39 o 
  -7  21   2      463.79      486.54     50.67 o 
  -6  21   2       32.80       49.31     33.52 o 
  -5  21   2      100.27       84.05     34.41 o 
  -4  21   2      184.16      188.96     27.08 o 
  -3  21   2      250.36      277.84     25.92 o 
  -2  21   2      234.22      322.19     25.03 o 
  -1  21   2        0.40       -7.98     15.80 o 
   0  21   2        4.72      -26.72     17.81 o 
   1  21   2     2665.45     3157.47     85.26 o 
   2  21   2     1697.22     1936.67     60.59 o 
   3  21   2      224.25      293.47     30.78 o 
   4  21   2        1.62      -31.70     21.70 o 
   5  21   2       21.96      -10.21     22.66 o 
   6  21   2        5.88      -13.04     22.37 o 
   7  21   2       24.90       20.07     24.10 o 
   8  21   2      104.74      124.94     29.11 o 
  -7  22   2       38.17       35.01     33.52 o 
  -6  22   2       14.22       80.72     54.43 o 
  -5  22   2        0.34      -23.70     22.68 o 
  -4  22   2       66.82       35.23     22.43 o 
  -3  22   2       21.46       65.16     22.72 o 
  -2  22   2        0.10      -27.95     20.53 o 
  -1  22   2      551.35      636.41     34.11 o 
   0  22   2      198.01      180.35     21.25 o 
   1  22   2       61.38       65.76     23.38 o 
   2  22   2      137.22      199.78     25.22 o 
   3  22   2       11.81       18.35     23.11 o 
   4  22   2       43.24      -21.69     26.39 o 
   5  22   2       34.33       43.55     20.07 o 
   6  22   2      241.66      212.67     30.32 o 
   7  22   2        9.38       -9.83     23.68 o 
  -6  23   2        2.63      -12.45     44.11 o 
  -5  23   2       18.69       10.59     30.37 o 
  -4  23   2      114.97      168.70     34.14 o 
  -3  23   2      103.36      132.11     37.34 o 
  -2  23   2        2.38      -16.60     21.32 o 
  -1  23   2        9.82      -15.15     21.66 o 
   0  23   2      544.76      693.36     33.18 o 
   1  23   2     1008.96     1181.79     45.83 o 
   2  23   2      784.10      896.10     41.06 o 
   3  23   2      413.01      483.25     33.29 o 
   4  23   2      166.74      111.55     27.73 o 
   5  23   2       17.13      -26.21     30.47 o 
   6  23   2      109.58      118.69     29.58 o 
  -5  24   2       49.80       31.58     35.24 o 
  -4  24   2        5.31       -0.96     33.46 o 
  -3  24   2       40.21       44.71     33.88 o 
  -2  24   2      169.02      149.65     39.62 o 
  -1  24   2     1038.71     1150.43    101.99 o 
   0  24   2      745.86      914.27     43.22 o 
   1  24   2      151.96      177.35     31.27 o 
   2  24   2      252.37      285.12     28.76 o 
   3  24   2      810.95      978.66     55.34 o 
   4  24   2      319.46      306.76     47.53 o 
  -3  25   2        8.14       21.91     39.48 o 
  -2  25   2       15.25       -1.38     44.47 o 
  -1  25   2        0.22      -20.87     33.23 o 
   0  25   2       17.88        6.76     24.85 o 
   1  25   2      591.52      700.97     59.17 o 
   2  25   2      271.39      288.20     30.21 o 
 -14   1   3      107.37      158.48     25.81 o 
 -13   1   3       97.00      150.27     24.03 o 
 -12   1   3      242.23      314.60     28.71 o 
 -11   1   3      761.27      756.05     36.28 o 
 -10   1   3      150.32      193.06     21.78 o 
  -9   1   3      131.79      137.53     16.07 o 
  -8   1   3     2456.03     2283.02     62.89 o 
  -7   1   3     3700.81     3241.48     81.93 o 
  -6   1   3     4311.07     4110.70     87.07 o 
  -5   1   3     2274.47     2007.16     45.59 o 
  -4   1   3      700.30      820.05     22.87 o 
  -3   1   3       50.18       55.20      6.69 o 
  -2   1   3       98.03       24.97      6.75 o 
  -1   1   3      195.85      205.44      9.03 o 
   0   1   3     1766.54     1678.68     41.52 o 
   1   1   3      786.49      710.07     18.52 o 
   2   1   3     4384.00     5014.59     90.96 o 
   3   1   3    12335.88    12948.48    259.44 o 
   4   1   3     7682.34     7690.90    156.75 o 
   5   1   3     5365.82     4816.59     91.66 o 
   6   1   3       22.15       29.88     12.62 o 
   7   1   3      304.65      291.03     21.95 o 
   8   1   3       20.01        6.92     12.49 o 
   9   1   3       17.60        6.98     12.55 o 
  10   1   3      751.00      747.73     29.18 o 
  11   1   3      178.20      253.36     30.13 o 
  12   1   3       39.61       96.95     33.29 o 
  13   1   3      315.63      401.13     81.33 o 
 -14   2   3      237.53      406.85     55.74 o 
 -13   2   3       39.85       71.43     22.08 o 
 -12   2   3      131.67      151.31     23.49 o 
 -11   2   3       15.90       20.01     18.24 o 
 -10   2   3     1606.56     1678.30     53.21 o 
  -9   2   3      208.04      221.64     18.34 o 
  -8   2   3      859.33      805.46     33.29 o 
  -7   2   3       46.54       35.27     12.55 o 
  -6   2   3      335.09      329.22     16.35 o 
  -5   2   3     9178.45     8617.36    173.62 o 
  -4   2   3     2366.42     2158.17     43.00 o 
  -3   2   3      850.66      550.15     14.70 o 
  -2   2   3       85.08      132.64      8.33 o 
  -1   2   3      791.61      808.28     20.37 o 
   0   2   3     2328.33     1688.98     35.83 o 
   1   2   3     6040.22     6406.44    174.02 o 
   2   2   3     7974.07     7997.06    141.74 o 
   3   2   3     9149.34     9894.57    199.61 o 
   4   2   3      555.31      480.59     16.24 o 
   5   2   3     2578.11     2293.79     46.75 o 
   6   2   3     3548.65     3149.23     81.62 o 
   7   2   3     1070.99      926.10     31.18 o 
   8   2   3       88.13       86.07     17.99 o 
   9   2   3       32.35       34.81     13.84 o 
  10   2   3     1003.10      960.78     44.72 o 
  11   2   3      930.76      928.54     36.17 o 
  12   2   3     2265.31     2279.26     81.83 o 
  13   2   3      548.31      603.75     56.81 o 
 -14   3   3      562.28      849.71     76.93 o 
 -13   3   3      236.16      352.05     38.98 o 
 -12   3   3      174.24      137.80     23.60 o 
 -11   3   3       60.14       68.37     20.15 o 
 -10   3   3     1292.72     1436.17     41.71 o 
  -9   3   3        0.71       10.78     13.95 o 
  -8   3   3      159.43      150.88     19.04 o 
  -7   3   3       29.56       17.11     11.85 o 
  -6   3   3      287.74      338.24     16.46 o 
  -5   3   3      854.60      703.82     20.43 o 
  -4   3   3     3065.33     3141.98     60.23 o 
  -3   3   3     1212.76     1628.11     38.14 o 
  -2   3   3        3.59       98.88      8.70 o 
  -1   3   3      171.70      273.18     12.46 o 
   0   3   3     1710.16     1275.22     57.33 o 
   1   3   3     1065.12     1460.98     29.28 o 
   2   3   3     1051.56      938.84     20.87 o 
   3   3   3        7.11       69.16      9.67 o 
   4   3   3      478.72      431.42     15.08 o 
   5   3   3     2246.40     2226.10     42.71 o 
   6   3   3      248.98      238.59     19.10 o 
   7   3   3      185.76      188.74     16.09 o 
   8   3   3      344.26      279.33     19.52 o 
   9   3   3       90.27      136.09     23.44 o 
  10   3   3      570.49      607.28     40.39 o 
  11   3   3      120.44      157.64     34.09 o 
  12   3   3        1.91       77.94     32.71 o 
  13   3   3       21.17      112.40     38.49 o 
 -14   4   3      463.45      668.27     43.30 o 
 -13   4   3      321.52      415.08     32.34 o 
 -12   4   3      208.09      241.72     32.15 o 
 -11   4   3      127.87       61.28     20.04 o 
 -10   4   3      885.03      853.39     31.62 o 
  -9   4   3        5.41       12.86     14.29 o 
  -8   4   3       43.62       31.93     13.83 o 
  -7   4   3     1242.39     1251.04     31.03 o 
  -6   4   3     1502.16     1363.44     31.72 o 
  -5   4   3     5106.75     5214.04     97.35 o 
  -4   4   3     2183.36     1914.94     36.55 o 
  -3   4   3    12187.34    14724.36    247.48 o 
  -2   4   3     1381.83     1174.42     32.61 o 
  -1   4   3     1673.30     1676.23     48.53 o 
   0   4   3      323.72      342.41     13.56 o 
   1   4   3     1464.01     1001.73     24.73 o 
   2   4   3      494.81      607.69     17.61 o 
   3   4   3        6.42       14.30      8.04 o 
   4   4   3      215.56      289.81     13.43 o 
   5   4   3      775.33      818.91     23.81 o 
   6   4   3      504.44      514.19     21.23 o 
   7   4   3       39.02       26.01     13.05 o 
   8   4   3     1107.07     1040.79     34.60 o 
   9   4   3     2329.46     2133.49     56.08 o 
  10   4   3      117.26      111.24     19.91 o 
  11   4   3      227.96      337.22     29.70 o 
  12   4   3      272.83      304.50     40.93 o 
  13   4   3      440.73      643.06     46.77 o 
 -14   5   3      274.64      341.29     27.85 o 
 -13   5   3      533.28      737.57     33.88 o 
 -12   5   3      388.54      409.81     26.19 o 
 -11   5   3        2.62       11.08     13.40 o 
 -10   5   3        6.68        0.62     12.93 o 
  -9   5   3     1714.29     1523.12     72.57 o 
  -8   5   3     4288.01     4159.26     81.74 o 
  -7   5   3     1793.80     1614.06     37.13 o 
  -6   5   3     3270.15     2638.04     53.37 o 
  -5   5   3        3.00       -5.69      7.00 o 
  -4   5   3       18.69       -1.26      6.66 o 
  -3   5   3     2126.40     1713.39     36.25 o 
  -2   5   3       28.77        8.27      8.61 o 
  -1   5   3      919.59      481.60     19.22 o 
   0   5   3       69.51       74.69      9.34 o 
   1   5   3     2445.60     2013.12     47.95 o 
   2   5   3     6351.01     6065.35    125.23 o 
   3   5   3     3672.72     3932.11     83.74 o 
   4   5   3     2378.12     1691.37     41.05 o 
   5   5   3     4197.08     4088.14     81.94 o 
   6   5   3     1746.69     1697.29     39.87 o 
   7   5   3      501.17      566.95     37.26 o 
   8   5   3     2011.41     1953.01     52.10 o 
   9   5   3      162.86      196.50     28.24 o 
  10   5   3       33.26       74.80     22.89 o 
  11   5   3     1369.62     1272.79     47.31 o 
  12   5   3      139.00      121.31     22.53 o 
  13   5   3      278.92      369.48     62.93 o 
 -14   6   3       30.15      107.65     30.74 o 
 -13   6   3        7.98       40.94     20.54 o 
 -12   6   3       21.65       28.20     17.14 o 
 -11   6   3       19.91       -5.83     13.63 o 
 -10   6   3        9.94        4.80     13.01 o 
  -9   6   3     9140.52     8988.03    170.58 o 
  -8   6   3     2512.45     2431.19     52.09 o 
  -7   6   3      183.10      183.74     14.74 o 
  -6   6   3      517.52      513.83     29.82 o 
  -5   6   3     1727.88     1628.96     39.63 o 
  -4   6   3    28309.27    30149.46    547.05 o 
  -3   6   3     1160.16     1224.82     30.22 o 
  -2   6   3      215.43      419.01     17.08 o 
  -1   6   3       67.71       19.60     12.77 o 
   0   6   3       20.38       20.19      8.49 o 
   1   6   3     2520.83     2260.05     48.51 o 
   2   6   3      897.02     1031.75     27.38 o 
   3   6   3     5764.39     5661.41    118.17 o 
   4   6   3       63.19      104.39     11.30 o 
   5   6   3     5980.49     5888.71    115.09 o 
   6   6   3     3463.86     3355.84     69.64 o 
   7   6   3     2937.08     2666.26     65.32 o 
   8   6   3     2529.27     2356.90     59.90 o 
   9   6   3      200.22      235.43     22.72 o 
  10   6   3      503.01      398.00     27.86 o 
  11   6   3      122.38      218.13     24.13 o 
  12   6   3       63.46       72.64     21.93 o 
  13   6   3       79.65      157.30     29.78 o 
 -14   7   3       49.86      122.07     31.30 o 
 -13   7   3       75.80      104.65     22.59 o 
 -12   7   3      345.99      393.05     28.68 o 
 -11   7   3        2.02      -23.87     15.92 o 
 -10   7   3      359.65      379.67     22.98 o 
  -9   7   3        7.19       24.33     12.90 o 
  -8   7   3      947.50      843.83     29.35 o 
  -7   7   3      314.88      328.03     18.08 o 
  -6   7   3     1120.64     1072.42     30.97 o 
  -5   7   3     4141.47     4129.87     86.83 o 
  -4   7   3    10349.41    11043.47    203.36 o 
  -3   7   3     1070.83     1272.10     35.44 o 
  -2   7   3       66.30       28.74      8.44 o 
  -1   7   3      432.17      445.03     18.87 o 
   0   7   3       10.00        1.40      8.50 o 
   1   7   3        5.24       30.53      6.90 o 
   2   7   3     1619.85     2030.48     46.52 o 
   3   7   3     4840.60     4797.37    101.45 o 
   4   7   3      129.82      159.88     12.80 o 
   5   7   3      208.41      267.97     22.28 o 
   6   7   3     1824.48     1780.35     41.82 o 
   7   7   3      582.93      733.23     29.24 o 
   8   7   3     1135.35     1206.38     37.62 o 
   9   7   3       13.70      -13.86     17.53 o 
  10   7   3       59.28       26.82     19.17 o 
  11   7   3        9.42       20.82     19.58 o 
  12   7   3        1.96        5.37     20.15 o 
  13   7   3      100.49      162.31     74.20 o 
 -14   8   3      115.56      155.86     33.20 o 
 -13   8   3      216.97      257.20     35.04 o 
 -12   8   3       94.85       65.19     17.61 o 
 -11   8   3       46.52       63.27     17.05 o 
 -10   8   3      115.33      101.34     17.24 o 
  -9   8   3     2023.70     1947.07     45.46 o 
  -8   8   3     1250.09     1270.36     36.82 o 
  -7   8   3      500.71      522.32     23.04 o 
  -6   8   3      517.78      487.95     21.46 o 
  -5   8   3     1472.62     1333.20     39.48 o 
  -4   8   3    12898.31    12827.79    256.38 o 
  -3   8   3      447.33      345.77     15.57 o 
  -2   8   3        2.83       -2.09      8.01 o 
  -1   8   3     1171.65     1156.52     33.04 o 
   0   8   3     3922.20     3866.81     90.57 o 
   1   8   3      818.87      712.15     19.40 o 
   2   8   3       10.70      107.22     10.21 o 
   3   8   3       19.77       -2.27      8.71 o 
   4   8   3        3.23      -13.99      9.32 o 
   5   8   3      159.41      194.69     15.01 o 
   6   8   3     3417.76     3042.44     64.64 o 
   7   8   3     4737.41     4208.93     86.44 o 
   8   8   3      646.19      685.14     32.74 o 
   9   8   3      962.34      841.47     36.59 o 
  10   8   3      303.58      311.37     26.43 o 
  11   8   3      446.57      392.87     29.77 o 
  12   8   3      162.03      245.47     27.03 o 
  13   8   3      170.66      177.58     27.26 o 
 -13   9   3      388.89      446.32     81.43 o 
 -12   9   3      424.25      535.90     29.14 o 
 -11   9   3     1342.56     1383.13     42.81 o 
 -10   9   3       14.69       10.43     15.48 o 
  -9   9   3      756.07      735.58     26.10 o 
  -8   9   3      714.65      633.37     26.22 o 
  -7   9   3     1258.89     1127.40     33.70 o 
  -6   9   3       12.74       -0.15     13.03 o 
  -5   9   3        1.35      -10.90     12.02 o 
  -4   9   3      185.75      238.51     14.84 o 
  -3   9   3       77.32      135.23     11.03 o 
  -2   9   3     2594.79     2065.08     47.10 o 
  -1   9   3     2876.04     2506.11     55.40 o 
   0   9   3      381.88      334.18     16.48 o 
   1   9   3      229.91      277.69     12.19 o 
   2   9   3     1255.58     1327.29     37.73 o 
   3   9   3      609.71      420.91     20.59 o 
   4   9   3      910.13      886.04     27.98 o 
   5   9   3      609.98      562.65     23.87 o 
   6   9   3      429.35      360.86     20.01 o 
   7   9   3      405.14      358.57     18.84 o 
   8   9   3       57.14       79.32     15.27 o 
   9   9   3      515.09      608.60     33.40 o 
  10   9   3      289.71      301.95     26.68 o 
  11   9   3      214.68      240.30     26.64 o 
  12   9   3       27.16       15.89     22.00 o 
 -13  10   3       54.21      124.87     63.54 o 
 -12  10   3       12.23       78.03     26.35 o 
 -11  10   3       12.45       23.45     16.54 o 
 -10  10   3       55.18       59.72     14.89 o 
  -9  10   3      324.21      325.78     19.34 o 
  -8  10   3      466.08      482.19     23.41 o 
  -7  10   3     1090.83     1071.73     37.22 o 
  -6  10   3        0.80      -11.30     13.30 o 
  -5  10   3      901.75      919.08     32.86 o 
  -4  10   3       42.47       40.62     15.65 o 
  -3  10   3      737.35      784.52     24.27 o 
  -2  10   3     1042.57     1260.47     29.09 o 
  -1  10   3      332.91      296.75     14.87 o 
   0  10   3        0.40       -2.78      8.98 o 
   1  10   3        3.11        4.14      9.54 o 
   2  10   3       37.28       25.67      8.44 o 
   3  10   3     1093.62     1232.11     33.66 o 
   4  10   3      647.39      545.78     23.19 o 
   5  10   3        4.53       21.47     12.26 o 
   6  10   3       24.12       11.32     13.24 o 
   7  10   3        2.11      -10.17     13.09 o 
   8  10   3       16.52       15.24     14.36 o 
   9  10   3      381.22      331.54     22.54 o 
  10  10   3       65.82       77.88     21.28 o 
  11  10   3      107.25       97.72     23.50 o 
  12  10   3      382.08      343.59     31.17 o 
 -13  11   3      357.99      363.08    102.10 o 
 -12  11   3      351.40      497.73     40.84 o 
 -11  11   3        1.09       16.95     18.51 o 
 -10  11   3       14.14       22.64     16.19 o 
  -9  11   3      281.01      348.01     20.16 o 
  -8  11   3     1106.26      976.60     35.68 o 
  -7  11   3       72.60       57.40     15.96 o 
  -6  11   3       52.24       51.57     20.19 o 
  -5  11   3     1052.27     1073.66     36.09 o 
  -4  11   3        6.29        1.82      9.58 o 
  -3  11   3      770.41      632.42     22.36 o 
  -2  11   3     2378.82     2129.45     44.49 o 
  -1  11   3     1155.39      988.70     25.39 o 
   0  11   3     3085.70     3091.75     66.85 o 
   1  11   3       75.50       76.36     17.32 o 
   2  11   3     1787.51     1607.08     40.11 o 
   3  11   3      625.31      624.41     24.10 o 
   4  11   3      964.68      818.89     27.95 o 
   5  11   3     1089.21      966.63     31.50 o 
   6  11   3      923.93      963.68     32.38 o 
   7  11   3      742.45      634.89     27.49 o 
   8  11   3      131.80      146.74     19.50 o 
   9  11   3      582.07      571.70     39.42 o 
  10  11   3      119.54      117.23     19.59 o 
  11  11   3      109.79      130.37     20.74 o 
  12  11   3        0.09       34.64     19.37 o 
 -13  12   3       77.89       86.58     31.89 o 
 -12  12   3       96.84       92.37     29.81 o 
 -11  12   3     1298.17     1252.63     57.06 o 
 -10  12   3     2216.01     2082.13     54.33 o 
  -9  12   3     1535.10     1434.39     41.58 o 
  -8  12   3      177.57      134.29     18.92 o 
  -7  12   3       13.45       15.31     14.84 o 
  -6  12   3       35.45       55.04     19.23 o 
  -5  12   3      548.94      561.17     29.56 o 
  -4  12   3      232.17      179.52     13.26 o 
  -3  12   3     4641.45     4262.40     90.42 o 
  -2  12   3      837.45      782.00     23.11 o 
  -1  12   3      168.44      154.99     11.70 o 
   0  12   3     3526.61     3590.79     77.02 o 
   1  12   3     5786.53     5351.47    125.79 o 
   2  12   3     5520.70     5143.78    109.10 o 
   3  12   3      210.03      215.87     15.71 o 
   4  12   3       19.48        6.55     12.41 o 
   5  12   3      329.24      311.80     20.97 o 
   6  12   3      573.27      511.27     32.99 o 
   7  12   3     3897.24     3630.47     84.05 o 
   8  12   3      947.75      815.13     31.85 o 
   9  12   3       18.56       44.15     16.84 o 
  10  12   3       29.53       18.23     19.71 o 
  11  12   3      238.18      272.59     24.40 o 
  12  12   3     1276.88     1334.40     45.89 o 
 -12  13   3      158.01      156.78     32.48 o 
 -11  13   3      330.77      311.14     36.25 o 
 -10  13   3      113.47      179.29     30.59 o 
  -9  13   3        0.36        5.10     15.60 o 
  -8  13   3      352.18      306.99     29.00 o 
  -7  13   3      234.36      226.94     20.47 o 
  -6  13   3       45.98       40.41     15.68 o 
  -5  13   3      169.12      173.55     27.56 o 
  -4  13   3        0.16       -4.33     10.44 o 
  -3  13   3       40.35       14.04     11.01 o 
  -2  13   3     3864.57     3598.89     71.06 o 
  -1  13   3      788.46      827.80     27.34 o 
   0  13   3     1062.60     1050.63     53.34 o 
   1  13   3        1.67        2.77      9.24 o 
   2  13   3      168.39      129.86     15.45 o 
   3  13   3      174.69      180.86     18.46 o 
   4  13   3      557.99      523.62     24.03 o 
   5  13   3      651.53      537.41     24.93 o 
   6  13   3       29.62       18.30     14.08 o 
   7  13   3      139.89      137.80     17.93 o 
   8  13   3      160.33      195.80     20.25 o 
   9  13   3      129.67      125.71     19.59 o 
  10  13   3       64.17       85.39     19.14 o 
  11  13   3       44.69       61.85     23.55 o 
 -12  14   3        0.09        2.29     28.23 o 
 -11  14   3      202.21      236.72     41.62 o 
 -10  14   3      209.27      213.25     33.01 o 
  -9  14   3       15.32       29.67     16.42 o 
  -8  14   3        5.23      -12.25     14.67 o 
  -7  14   3       26.14        0.71     15.76 o 
  -6  14   3       38.08       19.91     16.26 o 
  -5  14   3      481.11      404.63     32.40 o 
  -4  14   3      406.57      423.00     26.74 o 
  -3  14   3        0.83        2.67     11.25 o 
  -2  14   3     1266.31     1208.93     34.36 o 
  -1  14   3     1056.28     1000.09     39.91 o 
   0  14   3      983.51      948.06     32.95 o 
   1  14   3      177.23      188.73     17.08 o 
   2  14   3      255.07      211.86     18.39 o 
   3  14   3      113.59      149.76     17.81 o 
   4  14   3      976.98      907.95     31.05 o 
   5  14   3      505.07      443.96     23.49 o 
   6  14   3      112.91      104.00     16.60 o 
   7  14   3        3.57       16.87     15.40 o 
   8  14   3      424.76      407.90     25.43 o 
   9  14   3     1106.26      895.71     35.01 o 
  10  14   3        9.00       17.71     18.45 o 
  11  14   3      122.80      168.22     23.46 o 
 -11  15   3      841.88      977.45     53.00 o 
 -10  15   3       15.95       28.58     27.51 o 
  -9  15   3       40.45       44.04     26.72 o 
  -8  15   3      388.85      384.37     35.52 o 
  -7  15   3      582.92      551.30     32.81 o 
  -6  15   3      855.95      824.26     36.98 o 
  -5  15   3     1480.40     1235.11     45.78 o 
  -4  15   3        2.96       -9.50     26.98 o 
  -3  15   3      693.20      652.07     25.34 o 
  -2  15   3      382.48      350.74     19.08 o 
  -1  15   3     2061.45     2023.44     57.05 o 
   0  15   3     3442.68     3501.60     88.91 o 
   1  15   3      173.72      138.23     26.34 o 
   2  15   3     2069.62     2122.90     58.66 o 
   3  15   3     1944.49     1880.54     99.38 o 
   4  15   3     1185.46     1112.20     34.80 o 
   5  15   3       61.76       46.86     15.25 o 
   6  15   3      153.93      191.93     18.97 o 
   7  15   3      278.20      264.53     22.05 o 
   8  15   3      250.11      253.30     24.28 o 
   9  15   3      928.03      842.78     34.83 o 
  10  15   3      133.97      168.04     22.81 o 
  11  15   3      199.14      221.48     25.34 o 
 -11  16   3       61.22       97.41     32.40 o 
 -10  16   3      473.61      507.30     43.12 o 
  -9  16   3      652.78      709.85     50.78 o 
  -8  16   3       36.56       56.06     22.99 o 
  -7  16   3      218.22      187.09     23.15 o 
  -6  16   3      174.84      148.80     21.21 o 
  -5  16   3       84.22      165.13     21.40 o 
  -4  16   3     1425.89     1459.80     50.98 o 
  -3  16   3     1133.42     1073.76     32.69 o 
  -2  16   3        3.96       -4.44     12.28 o 
  -1  16   3      198.91      241.11     20.12 o 
   0  16   3      152.86      144.21     18.32 o 
   1  16   3      365.94      356.03     26.92 o 
   2  16   3     3900.90     3989.51    127.57 o 
   3  16   3      371.49      362.48     28.36 o 
   4  16   3      158.37      143.61     16.93 o 
   5  16   3      274.75      282.97     20.90 o 
   6  16   3     1774.84     1707.42     48.17 o 
   7  16   3     1657.62     1495.21     44.99 o 
   8  16   3       27.70       46.12     26.96 o 
   9  16   3       57.00       63.11     19.54 o 
  10  16   3      267.17      229.67     24.79 o 
 -11  17   3      180.39      200.90     39.62 o 
 -10  17   3        0.01       -6.23     28.93 o 
  -9  17   3      227.99      218.00     40.64 o 
  -8  17   3      469.48      389.16    103.84 o 
  -7  17   3       15.71       13.47     17.37 o 
  -6  17   3        7.31      -27.09     18.06 o 
  -5  17   3      276.53      264.30     25.16 o 
  -4  17   3        3.60       25.23     17.39 o 
  -3  17   3       62.60       42.85     18.28 o 
  -2  17   3      612.19      591.68     28.86 o 
  -1  17   3       20.52        9.99     15.66 o 
   0  17   3      966.24     1018.13     37.64 o 
   1  17   3      323.93      335.23     26.88 o 
   2  17   3      156.16      158.90     22.80 o 
   3  17   3      964.91      996.34     44.57 o 
   4  17   3      154.97      157.98     22.96 o 
   5  17   3       17.60      -29.16     19.44 o 
   6  17   3      112.41      112.51     21.25 o 
   7  17   3       41.98       59.61     18.03 o 
   8  17   3       63.17       55.93     20.13 o 
   9  17   3        0.08       -1.90     18.50 o 
  10  17   3        0.03        9.54     19.94 o 
 -10  18   3        9.82       12.16     35.02 o 
  -9  18   3      101.09      115.18     36.93 o 
  -8  18   3       15.96       61.99     34.73 o 
  -7  18   3      129.24       93.92     35.25 o 
  -6  18   3      740.21      686.38     37.59 o 
  -5  18   3     3424.48     3247.07     93.59 o 
  -4  18   3     1432.01     1447.50     66.38 o 
  -3  18   3       64.52       64.38     19.85 o 
  -2  18   3      558.44      585.23     29.18 o 
  -1  18   3       82.88       87.57     18.10 o 
   0  18   3        9.37       15.14     22.25 o 
   1  18   3      411.66      511.29     32.61 o 
   2  18   3      340.38      359.13     41.02 o 
   3  18   3     1296.28     1304.85     52.65 o 
   4  18   3      604.21      625.60     46.53 o 
   5  18   3      190.75      158.43     25.61 o 
   6  18   3      715.01      668.87     45.69 o 
   7  18   3      756.42      736.86     49.85 o 
   8  18   3       64.19       42.26     41.97 o 
   9  18   3      413.22      410.97     37.37 o 
  -9  19   3      249.39      191.24     66.00 o 
  -8  19   3      254.55      264.32     43.90 o 
  -7  19   3     1188.57      919.32    102.20 o 
  -6  19   3     1857.71     1786.16     64.58 o 
  -5  19   3      557.94      524.74     33.52 o 
  -4  19   3       34.46       10.32     18.70 o 
  -3  19   3      415.95      459.07     39.61 o 
  -2  19   3      240.70      219.39     21.12 o 
  -1  19   3     1238.99     1254.54     44.09 o 
   0  19   3      614.63      729.74     34.16 o 
   1  19   3       47.13       68.55     19.49 o 
   2  19   3       33.96       38.77     20.72 o 
   3  19   3      518.23      508.69     35.45 o 
   4  19   3     2308.66     2479.42    166.87 o 
   5  19   3      493.08      576.68     46.11 o 
   6  19   3        0.69       15.99     25.24 o 
   7  19   3      234.09      151.74     32.66 o 
   8  19   3      323.71      283.65     33.57 o 
  -9  20   3        8.97        6.54     34.75 o 
  -8  20   3        2.68      -11.28     33.89 o 
  -7  20   3        0.05      -20.10     32.98 o 
  -6  20   3        0.65      -19.88     31.66 o 
  -5  20   3      502.46      473.91     29.66 o 
  -4  20   3      177.54      126.24     28.86 o 
  -3  20   3        3.61       -7.89     24.52 o 
  -2  20   3      473.12      399.33     39.40 o 
  -1  20   3        8.82       10.91     18.14 o 
   0  20   3      266.32      244.50     24.38 o 
   1  20   3     1107.58     1299.20     47.07 o 
   2  20   3        7.51       25.42     21.36 o 
   3  20   3        0.62       -0.91     21.30 o 
   4  20   3      389.16      393.72     34.11 o 
   5  20   3      255.77      266.61     31.37 o 
   6  20   3      118.70      128.48     27.06 o 
   7  20   3       15.95       13.48     24.30 o 
   8  20   3       35.35       25.30     25.71 o 
  -8  21   3        2.13      -40.61     32.72 o 
  -7  21   3      352.12      366.74     48.22 o 
  -6  21   3      279.29      207.84     41.02 o 
  -5  21   3      266.09      285.17     55.67 o 
  -4  21   3       15.27      -15.31     25.59 o 
  -3  21   3      105.62       45.53     27.33 o 
  -2  21   3       17.64       -5.44     25.24 o 
  -1  21   3      211.06      197.36     23.14 o 
   0  21   3      169.34      202.26     23.98 o 
   1  21   3       51.22       57.07     20.62 o 
   2  21   3      565.51      664.07     45.63 o 
   3  21   3      779.96      883.67     46.29 o 
   4  21   3      705.96      693.23     69.02 o 
   5  21   3      399.49      370.96     66.75 o 
   6  21   3       62.68       34.60     27.21 o 
   7  21   3       50.33       47.51     26.06 o 
  -7  22   3      186.11      107.50     39.21 o 
  -6  22   3       39.31       35.99     34.58 o 
  -5  22   3      576.03      608.88     57.38 o 
  -4  22   3      991.53      849.75    105.21 o 
  -3  22   3      224.94      219.47     35.27 o 
  -2  22   3       73.96       37.02     27.77 o 
  -1  22   3      195.45       87.01     29.37 o 
   0  22   3      858.40     1005.31     44.38 o 
   1  22   3     2002.01     2177.67     66.28 o 
   2  22   3      737.20      887.31     50.76 o 
   3  22   3       96.73       91.58     25.25 o 
   4  22   3        4.64        9.40     22.57 o 
   5  22   3       47.11       -1.13     37.37 o 
   6  22   3      145.97      143.76     30.22 o 
  -6  23   3        1.01      -37.29     32.28 o 
  -5  23   3        6.43      -23.97     33.71 o 
  -4  23   3      120.55       46.38     89.05 o 
  -3  23   3      258.12      225.79     37.02 o 
  -2  23   3       54.87       36.88     39.52 o 
  -1  23   3      221.61      213.22     92.15 o 
   0  23   3      677.76      774.30     38.39 o 
   1  23   3      133.01       93.51     27.33 o 
   2  23   3        0.47       24.66     21.90 o 
   3  23   3      195.85      188.56     31.42 o 
   4  23   3       21.08       -5.82     33.40 o 
   5  23   3       16.84       34.96     40.94 o 
  -4  24   3       66.11       18.99     51.51 o 
  -3  24   3      264.54      241.72     76.04 o 
  -2  24   3       96.49       74.76     27.49 o 
  -1  24   3       81.20       39.81     25.56 o 
   0  24   3       21.61        6.78     28.46 o 
   1  24   3       12.21        1.20     24.99 o 
   2  24   3       75.45       62.64     23.70 o 
   3  24   3       22.15       29.82     23.19 o 
 -14   0   4      471.68      530.91     52.71 o 
 -13   0   4      768.08      998.38     65.57 o 
 -12   0   4     2491.50     2415.85    101.56 o 
 -11   0   4       74.36      101.42     64.83 o 
 -10   0   4      201.28      227.57     32.71 o 
  -9   0   4      151.40      129.72     43.85 o 
  -8   0   4     3913.68     3675.61    131.97 o 
  -7   0   4     3879.64     3515.82    124.36 o 
  -6   0   4      988.91      803.57     33.10 o 
  -5   0   4     2032.37     2143.60     74.71 o 
  -4   0   4     1429.50     1350.01     42.18 o 
  -3   0   4     2563.82     2128.12     71.87 o 
  -2   0   4       40.29       55.88     10.47 o 
  -1   0   4     4756.45     4271.50    130.37 o 
   0   0   4      809.86      623.46     33.01 o 
   1   0   4      805.60     1289.41     39.68 o 
   2   0   4     3627.19     2994.91     80.58 o 
   3   0   4    11518.44    11842.18    375.43 o 
   4   0   4     1450.26     1395.77     53.97 o 
   5   0   4      206.70      215.10     30.34 o 
   6   0   4      703.25      967.07     54.15 o 
   7   0   4     3263.33     3131.17    108.91 o 
   8   0   4      723.91      851.57     43.40 o 
   9   0   4        6.75      -42.41     34.36 o 
  10   0   4      665.35      449.24     57.95 o 
  11   0   4      412.40      237.16     39.00 o 
  12   0   4      125.91      206.44     57.89 o 
  13   0   4     1136.02     1097.98     99.24 o 
 -14   1   4      178.83      192.02     27.04 o 
 -13   1   4        2.40       37.91     21.49 o 
 -12   1   4       70.78      155.91     22.85 o 
 -11   1   4      869.07      862.31     38.59 o 
 -10   1   4      800.95      783.25     35.58 o 
  -9   1   4      272.53      298.55     24.00 o 
  -8   1   4     2094.57     1842.67     53.73 o 
  -7   1   4       17.63       13.61     12.78 o 
  -6   1   4     1135.51      972.18     28.56 o 
  -5   1   4      819.50      711.18     19.01 o 
  -4   1   4      533.12      407.96     14.28 o 
  -3   1   4        8.95       58.72      7.63 o 
  -2   1   4      120.79      175.11     10.03 o 
  -1   1   4      241.77      401.68     17.09 o 
   0   1   4     4678.72     5073.62     99.75 o 
   1   1   4     7842.15     8993.94    173.32 o 
   2   1   4     1532.13     1355.19     28.97 o 
   3   1   4       13.67       32.81     11.13 o 
   4   1   4        2.82        5.96      8.01 o 
   5   1   4      773.22      752.74     26.14 o 
   6   1   4     4126.41     3805.69     91.02 o 
   7   1   4      742.77      984.17     65.21 o 
   8   1   4     1564.99     1462.55     51.64 o 
   9   1   4       87.69       74.38     15.76 o 
  10   1   4       66.08      164.74     25.42 o 
  11   1   4      427.39      393.76     71.45 o 
  12   1   4      432.96      483.31     70.11 o 
  13   1   4       42.07       49.15     34.94 o 
 -14   2   4       34.74      143.03     25.89 o 
 -13   2   4        0.95       10.28     20.92 o 
 -12   2   4     1595.20     1631.73     56.18 o 
 -11   2   4      984.71     1087.15     42.43 o 
 -10   2   4      737.73      855.00     83.10 o 
  -9   2   4      422.81      463.26     27.10 o 
  -8   2   4       91.03       30.78     20.76 o 
  -7   2   4      166.17      156.96     15.17 o 
  -6   2   4     1839.65     1943.14     41.55 o 
  -5   2   4     1139.43     1370.82     28.78 o 
  -4   2   4      576.13      872.66     20.47 o 
  -3   2   4     1259.11     1268.04     27.28 o 
  -2   2   4     1498.25     1397.59     31.65 o 
  -1   2   4        7.97       58.84      7.66 o 
   0   2   4      237.43      145.80      9.33 o 
   1   2   4     7557.87     7837.48    174.31 o 
   2   2   4     2674.39     3059.48     77.35 o 
   3   2   4     1219.73     1191.61     33.85 o 
   4   2   4       38.94       20.31      7.87 o 
   5   2   4       59.43       53.29      9.22 o 
   6   2   4      529.96      728.34     59.04 o 
   7   2   4     1724.51     1605.88     40.79 o 
   8   2   4      113.20      205.36     19.40 o 
   9   2   4       24.74       14.56     14.01 o 
  10   2   4      408.49      465.61     34.78 o 
  11   2   4       72.09      185.19     28.21 o 
  12   2   4        2.49       71.54     27.71 o 
  13   2   4      131.23       98.73     48.58 o 
 -14   3   4      100.92      161.59     22.55 o 
 -13   3   4      129.25      170.36     25.15 o 
 -12   3   4      415.79      451.89     39.19 o 
 -11   3   4      695.99      838.22     50.68 o 
 -10   3   4     2392.31     2318.12     66.20 o 
  -9   3   4      572.85      538.49     29.27 o 
  -8   3   4        4.28       -6.36     11.73 o 
  -7   3   4       23.62       13.24     10.95 o 
  -6   3   4     3600.20     3579.72     69.89 o 
  -5   3   4     9519.20     9368.00    170.53 o 
  -4   3   4      952.49      650.94     19.03 o 
  -3   3   4     2812.42     2803.36     53.08 o 
  -2   3   4     1245.12     1364.34     32.81 o 
  -1   3   4      145.19      235.79     12.34 o 
   0   3   4     3506.44     3635.05     98.12 o 
   1   3   4    18931.73    19713.19    374.05 o 
   2   3   4     1175.69     1209.98     37.09 o 
   3   3   4      977.16      843.08     24.55 o 
   4   3   4        5.88       17.50      7.60 o 
   5   3   4     5941.98     5507.53    115.19 o 
   6   3   4     5348.80     4943.99     96.43 o 
   7   3   4      102.09      139.04     13.45 o 
   8   3   4      381.24      335.07     18.40 o 
   9   3   4       31.10       19.08     14.22 o 
  10   3   4      807.04      770.47     34.83 o 
  11   3   4     1640.37     1641.33     90.38 o 
  12   3   4      965.65      984.32     63.75 o 
  13   3   4      725.04      762.24     58.52 o 
 -14   4   4       33.18       49.05     19.76 o 
 -13   4   4      511.51      607.02     32.07 o 
 -12   4   4      372.89      417.96     26.72 o 
 -11   4   4      125.63      129.37     18.54 o 
 -10   4   4      508.74      573.69     27.11 o 
  -9   4   4       38.34       40.09     17.63 o 
  -8   4   4     2022.59     1810.04     41.68 o 
  -7   4   4     1725.27     1574.12     36.76 o 
  -6   4   4     3156.47     2954.97     59.02 o 
  -5   4   4      193.27      188.18     11.80 o 
  -4   4   4     1160.94     1227.89     26.37 o 
  -3   4   4     1348.54     1297.48     36.74 o 
  -2   4   4     2283.33     2133.08     46.83 o 
  -1   4   4      121.21       69.92      7.92 o 
   0   4   4       17.08       -1.55      7.06 o 
   1   4   4      430.61      547.48     21.79 o 
   2   4   4     2824.11     2749.56     52.15 o 
   3   4   4     2000.53     1740.06     54.87 o 
   4   4   4     5071.50     4717.76     93.32 o 
   5   4   4     1669.06     1682.17     50.91 o 
   6   4   4      550.27      553.96     77.51 o 
   7   4   4     1575.79     1489.78     38.12 o 
   8   4   4     1224.60     1228.34     34.07 o 
   9   4   4      238.31      199.30     16.68 o 
  10   4   4      765.21      858.01     32.90 o 
  11   4   4      453.10      472.04     31.89 o 
  12   4   4       72.05       34.07     44.94 o 
  13   4   4      241.88      360.71     48.93 o 
 -14   5   4        9.22       17.45     21.61 o 
 -13   5   4        2.16       26.77     17.98 o 
 -12   5   4      696.67      703.60     31.82 o 
 -11   5   4       93.06       73.57     17.56 o 
 -10   5   4       12.07       19.44     14.96 o 
  -9   5   4      472.78      461.05     20.99 o 
  -8   5   4      166.41      192.92     15.27 o 
  -7   5   4        5.20       16.23     12.61 o 
  -6   5   4        0.02      -12.63      8.42 o 
  -5   5   4      161.12      196.11     10.69 o 
  -4   5   4       32.73       39.38      7.41 o 
  -3   5   4     1790.28     2171.60     58.72 o 
  -2   5   4     3799.81     4267.27    102.63 o 
  -1   5   4      704.88      755.13     28.94 o 
   0   5   4      243.54      252.06     10.33 o 
   1   5   4     1810.72     1522.09     45.21 o 
   2   5   4      294.33      419.76     17.51 o 
   3   5   4      108.05      113.19     10.64 o 
   4   5   4       40.64       68.58     10.91 o 
   5   5   4      381.72      401.98     17.64 o 
   6   5   4       55.69       74.92     12.32 o 
   7   5   4      414.30      517.59     26.71 o 
   8   5   4      751.68      777.47     30.27 o 
   9   5   4        0.02       15.49     13.79 o 
  10   5   4     1262.56     1168.51     38.61 o 
  11   5   4      133.61      124.50     19.00 o 
  12   5   4      158.17      164.64     26.57 o 
  13   5   4       44.65      141.16     53.86 o 
 -14   6   4      201.82      239.30     49.49 o 
 -13   6   4      148.84      198.68     32.17 o 
 -12   6   4      173.96      193.12     21.11 o 
 -11   6   4        5.82       35.11     14.80 o 
 -10   6   4      141.13      132.02     74.32 o 
  -9   6   4      178.91      208.65     17.49 o 
  -8   6   4      676.31      613.88     23.22 o 
  -7   6   4     2863.86     2693.90     55.98 o 
  -6   6   4      182.22      174.55     11.10 o 
  -5   6   4      885.01      913.37     22.53 o 
  -4   6   4      629.75      856.92     24.98 o 
  -3   6   4      472.59      479.87     21.23 o 
  -2   6   4      505.63      453.46     20.09 o 
  -1   6   4     1268.13     1160.79     38.08 o 
   0   6   4       24.76       37.74      9.83 o 
   1   6   4       52.51      131.01      9.51 o 
   2   6   4      554.81      634.96     18.84 o 
   3   6   4     1230.46      829.91     25.37 o 
   4   6   4     1501.00     1353.62     36.11 o 
   5   6   4     2146.65     2152.45     48.18 o 
   6   6   4     1950.15     1871.05     44.21 o 
   7   6   4      210.82      282.72     17.06 o 
   8   6   4     1069.94      919.57     28.98 o 
   9   6   4      674.47      634.79     28.25 o 
  10   6   4      179.64      283.44     27.77 o 
  11   6   4       43.19       63.75     17.74 o 
  12   6   4       62.86       85.75     26.00 o 
 -14   7   4      192.13      193.28     31.09 o 
 -13   7   4       46.00       49.63     31.27 o 
 -12   7   4       11.76       17.05     23.39 o 
 -11   7   4      740.38      806.92     32.56 o 
 -10   7   4     3863.25     3504.23     79.93 o 
  -9   7   4     1135.10     1101.29     34.58 o 
  -8   7   4      134.56      138.49     17.66 o 
  -7   7   4      102.41      108.58     14.43 o 
  -6   7   4     2672.64     2581.98     59.06 o 
  -5   7   4     4947.89     4919.30     94.87 o 
  -4   7   4      928.50      757.39     27.41 o 
  -3   7   4     1243.51     1544.24     42.27 o 
  -2   7   4     1025.45     1101.53     33.56 o 
  -1   7   4      405.98      407.56     19.27 o 
   0   7   4     6075.51     5421.09    124.78 o 
   1   7   4      832.31      595.89     17.23 o 
   2   7   4      202.12      124.63     10.41 o 
   3   7   4     1455.61     1363.27     35.26 o 
   4   7   4        0.65      -14.79      9.86 o 
   5   7   4      752.42      630.08     24.64 o 
   6   7   4      958.82      972.05     29.31 o 
   7   7   4     1945.90     1657.78     41.26 o 
   8   7   4      131.30      141.88     14.87 o 
   9   7   4       18.17       40.20     17.25 o 
  10   7   4      141.49      199.06     19.99 o 
  11   7   4      205.70      233.09     21.77 o 
  12   7   4      895.76      978.79     38.28 o 
 -13   8   4      246.28      215.99     34.71 o 
 -12   8   4        1.93       40.50     23.59 o 
 -11   8   4       12.52       11.25     19.05 o 
 -10   8   4      164.90      131.83     20.29 o 
  -9   8   4      112.03      127.15     16.85 o 
  -8   8   4       67.94       62.80     14.55 o 
  -7   8   4       62.88       47.71     13.81 o 
  -6   8   4      137.79      174.88     15.48 o 
  -5   8   4      394.01      524.99     22.95 o 
  -4   8   4       28.69       52.52     12.32 o 
  -3   8   4     2903.40     3139.82     76.14 o 
  -2   8   4     1243.05     1198.71     32.33 o 
  -1   8   4     4888.38     4878.79    112.96 o 
   0   8   4     3310.28     3134.38     75.92 o 
   1   8   4      173.29      203.16     10.29 o 
   2   8   4     1320.46     1313.99     33.61 o 
   3   8   4     1585.44     1408.48     36.59 o 
   4   8   4      124.07      176.49     14.26 o 
   5   8   4        2.41       -6.30     11.23 o 
   6   8   4      608.97      610.71     28.88 o 
   7   8   4      829.96      790.80     26.96 o 
   8   8   4        6.65        1.82     13.76 o 
   9   8   4      375.38      341.14     22.80 o 
  10   8   4     1126.73     1107.00     38.15 o 
  11   8   4      283.14      264.46     25.04 o 
  12   8   4        0.40       85.22     19.75 o 
 -13   9   4        9.28      -15.87     24.17 o 
 -12   9   4      306.06      361.45     33.96 o 
 -11   9   4      220.84      179.13     23.22 o 
 -10   9   4      552.57      614.18     31.82 o 
  -9   9   4      137.68      119.08     18.82 o 
  -8   9   4       21.08        5.55     15.72 o 
  -7   9   4        0.05      -20.99     15.30 o 
  -6   9   4       40.62       76.99     15.96 o 
  -5   9   4      927.65      895.42     26.96 o 
  -4   9   4      211.74      230.09     16.44 o 
  -3   9   4      710.59      863.65     30.13 o 
  -2   9   4       91.42       51.95     10.92 o 
  -1   9   4     2791.77     2647.92     65.68 o 
   0   9   4     2538.81     2598.53     64.94 o 
   1   9   4      670.04      537.08     19.49 o 
   2   9   4        1.27        5.35      5.93 o 
   3   9   4     1354.23     1470.01     38.21 o 
   4   9   4      216.04      296.56     23.37 o 
   5   9   4       53.20       59.49     13.04 o 
   6   9   4      101.71       63.80     13.30 o 
   7   9   4       77.05       65.47     15.57 o 
   8   9   4      224.87      159.33     17.84 o 
   9   9   4       22.40       67.07     16.94 o 
  10   9   4      281.84      324.86     26.34 o 
  11   9   4      321.99      385.12     26.15 o 
  12   9   4        2.97       -7.99     18.28 o 
 -13  10   4       49.46      127.24     47.76 o 
 -12  10   4      167.88      125.05     23.33 o 
 -11  10   4      922.90      935.49     39.92 o 
 -10  10   4      202.54      218.23     20.71 o 
  -9  10   4      970.88      862.05     34.89 o 
  -8  10   4      786.56      797.84     33.12 o 
  -7  10   4      982.18      868.57     34.29 o 
  -6  10   4     5412.87     5299.62    123.91 o 
  -5  10   4      352.45      427.81     26.38 o 
  -4  10   4      306.60      328.26     19.50 o 
  -3  10   4       30.43       43.36     11.30 o 
  -2  10   4     5708.83     5444.43    113.43 o 
  -1  10   4     9485.72     9253.35    187.09 o 
   0  10   4      501.72      548.48     24.47 o 
   1  10   4      183.38      253.02     13.68 o 
   2  10   4     2189.60     1943.00     51.25 o 
   3  10   4     1986.36     1782.97     44.45 o 
   4  10   4     2504.36     2321.47     55.64 o 
   5  10   4      366.81      354.74     23.85 o 
   6  10   4      180.16      143.95     16.01 o 
   7  10   4        0.98       -0.15     12.39 o 
   8  10   4      330.13      365.02     22.46 o 
   9  10   4     2920.45     2773.51     69.08 o 
  10  10   4      747.76      724.99     32.22 o 
  11  10   4       19.23       72.83     20.85 o 
  12  10   4      109.30      101.67     26.76 o 
 -13  11   4      202.75      227.94     46.55 o 
 -12  11   4        5.07      -26.83     21.79 o 
 -11  11   4     1129.20     1016.10     46.03 o 
 -10  11   4      713.58      769.70     32.78 o 
  -9  11   4      924.39      821.21     34.88 o 
  -8  11   4      276.97      325.85     24.11 o 
  -7  11   4       17.49       24.18     16.06 o 
  -6  11   4     2581.22     2486.62     73.79 o 
  -5  11   4      127.95      114.47     18.77 o 
  -4  11   4      240.59      277.10     18.26 o 
  -3  11   4      821.96      712.15     25.40 o 
  -2  11   4      534.41      542.24     24.80 o 
  -1  11   4     1073.35      953.09     29.61 o 
   0  11   4     5666.55     5204.34    121.80 o 
   1  11   4     2196.42     1892.93     51.71 o 
   2  11   4      580.77      521.49     21.21 o 
   3  11   4        9.26       11.86     11.58 o 
   4  11   4       74.09       46.28     13.75 o 
   5  11   4     1206.46     1094.81     34.11 o 
   6  11   4      632.12      630.49     27.73 o 
   7  11   4      551.10      564.29     26.60 o 
   8  11   4      260.60      286.30     21.59 o 
   9  11   4      188.43      197.83     20.67 o 
  10  11   4       58.37       73.55     19.22 o 
  11  11   4      559.78      603.74     31.89 o 
 -12  12   4      135.12       88.95     30.53 o 
 -11  12   4      112.45      149.54     25.38 o 
 -10  12   4      242.35      210.91     21.50 o 
  -9  12   4       23.09        2.28     18.08 o 
  -8  12   4       52.44       32.29     17.36 o 
  -7  12   4      551.82      482.34     39.56 o 
  -6  12   4     1280.42     1102.47     50.91 o 
  -5  12   4      143.89      128.77     19.45 o 
  -4  12   4        0.25        7.69     12.77 o 
  -3  12   4      359.66      373.54     18.33 o 
  -2  12   4      727.74      764.85     26.71 o 
  -1  12   4        2.60       -2.90     11.38 o 
   0  12   4      342.03      396.70     21.48 o 
   1  12   4      233.46      262.37     22.18 o 
   2  12   4      422.92      458.54     24.28 o 
   3  12   4      188.07      225.57     16.20 o 
   4  12   4        5.06      -18.20     12.13 o 
   5  12   4        5.22        1.84     12.64 o 
   6  12   4       20.59       35.37     14.22 o 
   7  12   4      333.27      291.59     29.53 o 
   8  12   4      123.25      134.28     18.31 o 
   9  12   4       85.91       77.28     18.09 o 
  10  12   4       29.75       28.50     17.90 o 
  11  12   4        2.17       47.35     19.58 o 
 -12  13   4       50.74       50.40     30.27 o 
 -11  13   4     1045.76      997.40     43.31 o 
 -10  13   4      957.32      798.24     33.10 o 
  -9  13   4     1571.22     1461.31     48.06 o 
  -8  13   4       55.60       16.15     17.67 o 
  -7  13   4       73.83       50.25     18.97 o 
  -6  13   4       54.96       60.76     18.16 o 
  -5  13   4      231.73      194.30     21.69 o 
  -4  13   4     1018.63     1019.85     35.31 o 
  -3  13   4       86.07       73.42     13.29 o 
  -2  13   4        4.59       -4.22     11.74 o 
  -1  13   4      692.19      682.51     25.96 o 
   0  13   4     3105.64     2911.93     73.97 o 
   1  13   4     1565.88     1435.98     51.91 o 
   2  13   4     3905.26     3777.48    110.02 o 
   3  13   4      688.73      575.21     40.63 o 
   4  13   4      216.41      201.81     16.80 o 
   5  13   4      499.10      419.67     35.63 o 
   6  13   4      387.33      366.11     22.24 o 
   7  13   4      398.77      371.76     23.29 o 
   8  13   4      186.06      208.66     20.64 o 
   9  13   4        0.25      -18.62     17.83 o 
  10  13   4      134.60      131.95     20.90 o 
  11  13   4      640.38      641.93     33.82 o 
 -12  14   4      345.85      470.96     44.11 o 
 -11  14   4      513.02      497.23     43.80 o 
 -10  14   4        1.94        3.98     17.95 o 
  -9  14   4      405.42      342.75     38.88 o 
  -8  14   4      468.09      469.03     44.82 o 
  -7  14   4      805.08      769.90     37.36 o 
  -6  14   4      389.78      411.23     28.45 o 
  -5  14   4        7.70      -18.13     15.72 o 
  -4  14   4     1378.51     1268.40     46.90 o 
  -3  14   4     1014.89      953.15     30.81 o 
  -2  14   4     1020.93      960.08     31.40 o 
  -1  14   4      933.71      886.68     31.85 o 
   0  14   4      502.26      447.89     26.97 o 
   1  14   4     4260.77     4056.35    116.82 o 
   2  14   4      519.72      480.53     30.13 o 
   3  14   4      127.09       77.16     23.64 o 
   4  14   4      280.02      262.12     25.03 o 
   5  14   4      854.09      733.49     42.04 o 
   6  14   4       38.96        2.09     16.81 o 
   7  14   4       26.46        0.95     15.79 o 
   8  14   4       63.38       86.82     18.42 o 
   9  14   4      597.75      569.88     34.19 o 
  10  14   4      439.52      446.68     38.15 o 
 -11  15   4       12.74       15.51     28.77 o 
 -10  15   4      222.42      168.44     33.23 o 
  -9  15   4       44.02       52.44     27.89 o 
  -8  15   4      204.77      100.26     21.94 o 
  -7  15   4       32.81       -3.19     19.65 o 
  -6  15   4      250.03      234.23     31.94 o 
  -5  15   4        3.82       -1.98     16.76 o 
  -4  15   4      415.06      358.28     26.88 o 
  -3  15   4     1354.27     1185.93     35.16 o 
  -2  15   4       69.23       63.78     13.82 o 
  -1  15   4       95.70       77.14     14.49 o 
   0  15   4       20.31       11.42     16.85 o 
   1  15   4     1751.61     1571.03     55.66 o 
   2  15   4      115.00       86.37     23.94 o 
   3  15   4      389.49      329.58     27.31 o 
   4  15   4       52.48       16.75     18.81 o 
   5  15   4       51.80       29.71     19.70 o 
   6  15   4      471.99      408.90     31.67 o 
   7  15   4      154.42      126.23     24.13 o 
   8  15   4       73.67       67.61     25.23 o 
   9  15   4       18.25       17.00     23.11 o 
  10  15   4      155.63      252.45     45.80 o 
 -11  16   4        0.85       18.31     33.12 o 
 -10  16   4      490.59      580.19     47.19 o 
  -9  16   4      422.75      385.86     51.40 o 
  -8  16   4      178.37       94.30     21.99 o 
  -7  16   4      411.21      377.15     29.69 o 
  -6  16   4      797.95      625.70     35.83 o 
  -5  16   4     1234.81     1044.06     43.65 o 
  -4  16   4      102.65      110.14     21.03 o 
  -3  16   4     1272.28     1101.93     37.98 o 
  -2  16   4      605.00      688.51     27.40 o 
  -1  16   4       60.97       69.99     14.68 o 
   0  16   4     1241.81     1203.57     41.35 o 
   1  16   4       92.87       81.88     29.73 o 
   2  16   4      191.13      178.59     22.86 o 
   3  16   4      273.01      325.93     27.77 o 
   4  16   4        3.10      -26.75     17.83 o 
   5  16   4      831.80      721.13     39.98 o 
   6  16   4       75.94       54.06     22.29 o 
   7  16   4       94.98       78.89     24.15 o 
   8  16   4       84.55      126.00     26.80 o 
   9  16   4      191.26      127.18     28.49 o 
 -10  17   4      138.11      212.08     44.90 o 
  -9  17   4      253.86      309.84     65.32 o 
  -8  17   4       46.06       37.46     30.51 o 
  -7  17   4        9.86       -5.95     19.55 o 
  -6  17   4      376.86      452.54     31.77 o 
  -5  17   4     1540.48     1502.62     54.40 o 
  -4  17   4     3606.91     3525.60    100.68 o 
  -3  17   4      992.12      925.58     41.07 o 
  -2  17   4       23.20        6.28     14.71 o 
  -1  17   4       83.02      104.74     18.45 o 
   0  17   4       33.78       26.54     16.48 o 
   1  17   4      736.12      725.45     37.39 o 
   2  17   4     1417.14     1389.93     53.65 o 
   3  17   4       10.55        0.33     19.13 o 
   4  17   4       47.82       47.29     15.41 o 
   5  17   4      869.88      820.95     42.71 o 
   6  17   4     1755.82     1573.72     68.66 o 
   7  17   4      958.26      872.35     45.64 o 
   8  17   4       28.40        4.70     23.08 o 
   9  17   4        3.47       -5.82     23.47 o 
  -9  18   4      116.58       92.91     39.52 o 
  -8  18   4        1.25      -25.73     42.91 o 
  -7  18   4      318.70      359.13     47.23 o 
  -6  18   4      154.09       89.35     21.91 o 
  -5  18   4       40.81       21.77     19.65 o 
  -4  18   4      163.12      155.81     23.18 o 
  -3  18   4      471.22      390.18     30.15 o 
  -2  18   4       82.45      110.46     19.19 o 
  -1  18   4      427.38      433.34     27.04 o 
   0  18   4      125.17      119.70     19.51 o 
   1  18   4       43.23       22.96     19.58 o 
   2  18   4       17.73        7.14     19.87 o 
   3  18   4       78.40       66.69     22.05 o 
   4  18   4      781.64      704.80     48.78 o 
   5  18   4      187.94      189.47     39.61 o 
   6  18   4        7.36       16.25     22.44 o 
   7  18   4       52.79       69.05     25.53 o 
   8  18   4       18.79       49.04     26.44 o 
  -9  19   4        3.90       38.03     37.05 o 
  -8  19   4       20.62       -2.07     35.37 o 
  -7  19   4      124.52       73.72     23.22 o 
  -6  19   4       35.05        4.22     20.64 o 
  -5  19   4        4.23        7.99     19.23 o 
  -4  19   4       96.80       94.80     21.87 o 
  -3  19   4        5.86      -27.55     18.37 o 
  -2  19   4      268.46      296.72     44.64 o 
  -1  19   4      180.69      146.77     24.38 o 
   0  19   4        0.56      -25.75     17.17 o 
   1  19   4      255.02      264.84     24.41 o 
   2  19   4      467.41      454.51     41.31 o 
   3  19   4      209.74      218.15     27.36 o 
   4  19   4      254.06      268.00     29.64 o 
   5  19   4      169.67      181.18     28.17 o 
   6  19   4      210.82      171.97     28.96 o 
   7  19   4      121.49      127.46     43.88 o 
   8  19   4        0.80       10.56     25.32 o 
  -8  20   4        2.90       46.16     37.69 o 
  -7  20   4      255.88      218.98     42.78 o 
  -6  20   4      948.93      975.07     46.06 o 
  -5  20   4      274.44      186.81     25.82 o 
  -4  20   4      511.78      423.40     32.03 o 
  -3  20   4     2052.65     2020.67    152.01 o 
  -2  20   4      246.67      222.32     35.86 o 
  -1  20   4      182.39      142.11     22.24 o 
   0  20   4      176.04      167.65     24.52 o 
   1  20   4       71.17       70.39     25.78 o 
   2  20   4      737.52      799.81     42.66 o 
   3  20   4      134.58      186.26     37.36 o 
   4  20   4     3412.98     3186.20    124.67 o 
   5  20   4      995.55      869.50     46.12 o 
   6  20   4       45.80       55.53     24.61 o 
   7  20   4      258.79      310.84     34.26 o 
  -7  21   4      159.27      113.45     41.28 o 
  -6  21   4      425.86      309.85     64.77 o 
  -5  21   4     1608.72     1549.52     58.75 o 
  -4  21   4      286.74      296.23     55.51 o 
  -3  21   4       58.39       36.71     27.10 o 
  -2  21   4       47.00       25.29     28.00 o 
  -1  21   4      472.42      471.16     34.21 o 
   0  21   4       91.12      156.27     40.88 o 
   1  21   4       57.10       38.28     20.23 o 
   2  21   4       63.94       98.78     25.19 o 
   3  21   4      173.69      151.58     27.03 o 
   4  21   4      362.06      352.79     39.28 o 
   5  21   4      242.30      239.07     31.53 o 
   6  21   4      346.15      372.91     36.62 o 
  -6  22   4      124.28      104.19     39.18 o 
  -5  22   4        7.29      -13.00     28.78 o 
  -4  22   4      223.25      158.47     33.82 o 
  -3  22   4       67.98       27.34     36.69 o 
  -2  22   4       17.90       -3.41     28.00 o 
  -1  22   4        1.14      -23.22     27.54 o 
   0  22   4      663.02      632.26     36.32 o 
   1  22   4     1430.98     1460.11     52.18 o 
   2  22   4       14.32        4.21     30.72 o 
   3  22   4      205.76      170.89     28.37 o 
   4  22   4      126.47       54.76     40.64 o 
   5  22   4        0.30      -12.48     31.21 o 
  -5  23   4      136.64       77.69     39.67 o 
  -4  23   4      378.34      408.19     45.53 o 
  -3  23   4      484.24      356.18     94.54 o 
  -2  23   4       29.91       30.71     29.72 o 
  -1  23   4      104.85       99.48     39.87 o 
   0  23   4        1.89      -14.25     21.32 o 
   1  23   4       65.92      138.24     35.97 o 
   2  23   4      681.15      798.34     40.88 o 
   3  23   4      271.66      247.83     32.73 o 
  -2  24   4      592.31      487.92     67.75 o 
  -1  24   4     1428.76     1563.15     77.88 o 
   0  24   4      136.38       95.70     34.45 o 
   1  24   4      118.90       88.06     23.67 o 
 -14   1   5      218.76      220.52     28.78 o 
 -13   1   5      502.44      616.89     37.50 o 
 -12   1   5     2599.77     2681.54     76.93 o 
 -11   1   5      217.16      155.67     33.18 o 
 -10   1   5        0.21        4.84     17.22 o 
  -9   1   5        5.68       16.45     16.53 o 
  -8   1   5      531.11      522.22     24.27 o 
  -7   1   5     2797.12     2627.64     54.99 o 
  -6   1   5       99.64      121.45     11.29 o 
  -5   1   5       95.41      141.57     10.68 o 
  -4   1   5      144.60      124.23     11.31 o 
  -3   1   5     1083.66     1056.37     27.34 o 
  -2   1   5     1838.89     1583.54     33.04 o 
  -1   1   5     4252.42     4713.89    102.21 o 
   0   1   5       16.20       30.63      8.28 o 
   1   1   5      670.59      878.23     23.72 o 
   2   1   5      167.61      135.40      9.17 o 
   3   1   5     4483.38     4395.85     82.19 o 
   4   1   5     4695.95     4677.01    109.94 o 
   5   1   5        2.25        0.92      9.63 o 
   6   1   5     1379.59     1289.14     38.91 o 
   7   1   5      308.94      297.92     22.87 o 
   8   1   5     3486.95     3397.87    135.44 o 
   9   1   5      978.11     1010.61     48.25 o 
  10   1   5       91.10       98.51     25.33 o 
  11   1   5       10.26       77.26     26.51 o 
  12   1   5       63.15       87.73     23.97 o 
 -14   2   5      873.54      940.47     45.79 o 
 -13   2   5      396.69      466.85     28.95 o 
 -12   2   5     3072.47     2846.34     70.55 o 
 -11   2   5     4177.16     4074.73     92.71 o 
 -10   2   5      952.92      904.12     32.54 o 
  -9   2   5      237.79      274.62     19.54 o 
  -8   2   5       20.40       11.67     12.59 o 
  -7   2   5      226.47      236.71     15.41 o 
  -6   2   5     1850.24     1657.28     37.56 o 
  -5   2   5      292.72      193.93     11.53 o 
  -4   2   5      715.11      610.79     20.56 o 
  -3   2   5      368.46      417.01     14.66 o 
  -2   2   5      312.75      414.02     14.66 o 
  -1   2   5     7209.45     7453.01    133.27 o 
   0   2   5     5936.64     6673.04    130.70 o 
   1   2   5     4072.22     3817.46     77.10 o 
   2   2   5      162.09       93.64      8.38 o 
   3   2   5       42.61       46.55      7.69 o 
   4   2   5     1335.44     1140.47     35.26 o 
   5   2   5     1736.27     1702.87     46.55 o 
   6   2   5      269.10      238.93     23.49 o 
   7   2   5      529.58      567.29     31.90 o 
   8   2   5      485.43      939.84     40.46 o 
   9   2   5        5.03       78.27     33.01 o 
  10   2   5      627.81      646.12     48.94 o 
  11   2   5      515.63      587.28     53.05 o 
  12   2   5      203.84      242.44     37.32 o 
 -14   3   5       29.41       42.24     40.28 o 
 -13   3   5      173.69      236.28     26.21 o 
 -12   3   5      366.37      391.22     26.12 o 
 -11   3   5      175.74      196.98     20.91 o 
 -10   3   5      832.68      920.47     32.87 o 
  -9   3   5      164.03      154.20     15.51 o 
  -8   3   5      361.43      398.87     19.20 o 
  -7   3   5     1476.87     1395.93     34.22 o 
  -6   3   5     3039.59     3112.01     62.13 o 
  -5   3   5       28.84       29.32      9.78 o 
  -4   3   5      579.95      621.32     20.67 o 
  -3   3   5      264.76      354.98     12.92 o 
  -2   3   5      346.24      270.31     12.13 o 
  -1   3   5     1768.91     2148.61     62.05 o 
   0   3   5       20.04      -10.95      7.30 o 
   1   3   5        0.43       -2.47      8.21 o 
   2   3   5       13.10       36.90      7.36 o 
   3   3   5     1190.98     1032.09     27.58 o 
   4   3   5      334.72      314.49     17.91 o 
   5   3   5     1282.89     1179.13     50.11 o 
   6   3   5      980.02      845.91     37.88 o 
   7   3   5       60.68       74.57     14.82 o 
   8   3   5       76.39      115.83     16.99 o 
   9   3   5        2.12       -7.80     14.61 o 
  10   3   5       43.94       98.97     56.39 o 
  11   3   5      334.73      384.70     44.10 o 
  12   3   5        0.13      136.50     42.65 o 
 -13   4   5       29.23       89.42     26.61 o 
 -12   4   5       20.47       20.44     23.43 o 
 -11   4   5      491.25      465.83     26.58 o 
 -10   4   5     1243.63     1251.86     38.60 o 
  -9   4   5      258.01      242.35     16.92 o 
  -8   4   5      109.35       91.50     13.92 o 
  -7   4   5       33.65       11.37     11.57 o 
  -6   4   5      369.92      395.06     17.13 o 
  -5   4   5     1681.91     1735.49     37.97 o 
  -4   4   5      375.70      342.35     15.72 o 
  -3   4   5      564.79      521.25     20.19 o 
  -2   4   5       25.84       46.16      8.72 o 
  -1   4   5       10.53       -2.23      6.28 o 
   0   4   5     2532.51     2389.66     50.87 o 
   1   4   5     2081.76     2002.65     43.70 o 
   2   4   5      286.56      285.94     12.86 o 
   3   4   5     1399.67     1323.66     41.52 o 
   4   4   5      359.61      332.55     17.82 o 
   5   4   5      262.78      181.00     17.70 o 
   6   4   5      184.38      198.25     17.46 o 
   7   4   5       22.68       27.98     13.52 o 
   8   4   5      302.43      256.75     19.31 o 
   9   4   5       32.77       42.46     15.66 o 
  10   4   5       89.96      130.45     49.42 o 
  11   4   5      616.13      609.03    110.59 o 
  12   4   5       74.14      215.76     40.06 o 
 -13   5   5      482.93      498.09     56.37 o 
 -12   5   5       19.56        1.58     23.22 o 
 -11   5   5       19.48       40.33     22.72 o 
 -10   5   5        0.30      -21.46     19.83 o 
  -9   5   5      137.72      159.58     15.49 o 
  -8   5   5     1339.69     1287.04     35.16 o 
  -7   5   5      791.95      705.96     23.76 o 
  -6   5   5      751.39      732.21     21.39 o 
  -5   5   5       13.79       33.00      9.18 o 
  -4   5   5      595.87      609.68     25.71 o 
  -3   5   5     3682.80     3562.80     85.11 o 
  -2   5   5     3692.22     4051.28     83.88 o 
  -1   5   5     2649.89     2608.25     55.31 o 
   0   5   5      202.94      227.87     11.66 o 
   1   5   5     1113.13     1007.55     26.29 o 
   2   5   5     2352.45     2005.64     40.18 o 
   3   5   5     1937.99     1809.76     50.80 o 
   4   5   5     2071.87     1754.93     46.07 o 
   5   5   5        1.82        3.42     15.70 o 
   6   5   5      178.35      143.13     18.39 o 
   7   5   5     2127.91     2074.21     54.30 o 
   8   5   5     2250.88     1948.67     52.59 o 
   9   5   5     1695.09     1571.84     62.18 o 
  10   5   5      228.90      196.51     23.01 o 
  11   5   5        0.24      -50.08     55.67 o 
  12   5   5       79.35      121.40     69.68 o 
 -13   6   5      236.57      286.20     51.87 o 
 -12   6   5      176.54      176.06     27.96 o 
 -11   6   5      213.36      145.55     26.40 o 
 -10   6   5       61.70       50.03     18.65 o 
  -9   6   5      143.60      157.55     33.62 o 
  -8   6   5      560.78      574.33     29.45 o 
  -7   6   5       24.37       19.48     15.35 o 
  -6   6   5      524.24      532.04     23.79 o 
  -5   6   5     1360.15     1362.09     34.93 o 
  -4   6   5       14.97       20.31     12.70 o 
  -3   6   5     2041.95     2157.64     65.07 o 
  -2   6   5      891.27      731.16     29.38 o 
  -1   6   5      751.95      809.74     26.79 o 
   0   6   5     1162.31     1059.73     36.54 o 
   1   6   5     1205.79     1121.56     27.96 o 
   2   6   5     2544.67     2540.73     46.44 o 
   3   6   5      130.81      152.53     15.82 o 
   4   6   5       20.00       36.09     18.21 o 
   5   6   5      506.97      425.89     21.84 o 
   6   6   5      191.97      206.23     17.81 o 
   7   6   5     1291.30     1343.05     69.83 o 
   8   6   5        5.60       52.30     40.63 o 
   9   6   5      173.08      207.10     21.74 o 
  10   6   5     1103.32     1041.57     42.23 o 
  11   6   5      176.69      160.79     48.99 o 
  12   6   5      208.67      236.62     48.32 o 
 -13   7   5        3.24       38.59     25.46 o 
 -12   7   5        9.02       25.78     24.12 o 
 -11   7   5      107.01      109.77     25.40 o 
 -10   7   5       69.45       37.22     18.79 o 
  -9   7   5       31.63       50.48     17.58 o 
  -8   7   5      314.55      306.04     26.52 o 
  -7   7   5      652.87      688.73     30.92 o 
  -6   7   5        0.25        2.97     14.74 o 
  -5   7   5       95.81      113.92     15.02 o 
  -4   7   5      221.58      207.27     16.62 o 
  -3   7   5       92.44       91.23     13.95 o 
  -2   7   5      133.71      157.75     23.02 o 
  -1   7   5      132.46      183.82     16.97 o 
   0   7   5       66.94       92.39     11.18 o 
   1   7   5       58.89       53.07     10.14 o 
   2   7   5       39.76       58.77     10.97 o 
   3   7   5      326.69      341.28     20.19 o 
   4   7   5      225.87      296.74     22.24 o 
   5   7   5      311.62      268.77     16.61 o 
   6   7   5      110.96       69.23     13.16 o 
   7   7   5       71.38      102.54     14.18 o 
   8   7   5        9.66       31.83     17.90 o 
   9   7   5       14.31      -22.65     15.10 o 
  10   7   5       86.85      134.27     19.39 o 
  11   7   5       58.42      133.36     25.05 o 
  12   7   5       17.32      160.76     53.07 o 
 -13   8   5      455.37      540.18     41.02 o 
 -12   8   5      118.68       94.91     26.74 o 
 -11   8   5      261.48      309.43     26.91 o 
 -10   8   5     1083.25     1028.50     39.48 o 
  -9   8   5      954.21      909.09     36.35 o 
  -8   8   5      180.79      135.00     19.45 o 
  -7   8   5      570.25      551.94     39.85 o 
  -6   8   5      107.21      104.48     18.74 o 
  -5   8   5     1828.67     1753.80     49.06 o 
  -4   8   5      212.87      177.81     16.53 o 
  -3   8   5        6.41        6.26     12.48 o 
  -2   8   5      213.63      200.98     16.62 o 
  -1   8   5     1321.89     1181.81     41.73 o 
   0   8   5     7339.24     7207.70    145.41 o 
   1   8   5     3206.13     3028.45     65.49 o 
   2   8   5     2188.55     1999.27     54.37 o 
   3   8   5      605.44      632.01     27.62 o 
   4   8   5       19.19       12.63     11.30 o 
   5   8   5      388.85      447.51     21.72 o 
   6   8   5     1838.69     1716.75     42.61 o 
   7   8   5      273.08      271.17     22.45 o 
   8   8   5        4.86       -0.33     14.06 o 
   9   8   5       88.07      151.23     19.00 o 
  10   8   5     1473.40     1379.44     44.01 o 
  11   8   5     1146.90     1213.16     44.63 o 
 -13   9   5      207.38      283.49     36.29 o 
 -12   9   5      173.35      177.69     29.09 o 
 -11   9   5      411.83      429.77     29.50 o 
 -10   9   5      162.79      162.22     22.37 o 
  -9   9   5      767.75      712.04     33.47 o 
  -8   9   5     1528.53     1431.21     46.71 o 
  -7   9   5     1614.64     1518.30     46.76 o 
  -6   9   5     2328.40     2208.97     67.43 o 
  -5   9   5      251.79      290.87     21.99 o 
  -4   9   5      120.21       76.75     18.56 o 
  -3   9   5      514.79      512.97     25.03 o 
  -2   9   5     2021.22     1947.82     53.02 o 
  -1   9   5     4715.93     4390.79    104.62 o 
   0   9   5     1146.60     1077.43     35.44 o 
   1   9   5      320.90      295.54     15.70 o 
   2   9   5     2050.45     1916.98     60.17 o 
   3   9   5     1788.47     1565.74     40.54 o 
   4   9   5       82.62       86.96     13.18 o 
   5   9   5      534.10      451.62     21.85 o 
   6   9   5       19.48       31.02     12.59 o 
   7   9   5      271.19      242.99     17.69 o 
   8   9   5      622.13      675.51     29.34 o 
   9   9   5     2015.50     1697.64     48.71 o 
  10   9   5      414.29      443.96     28.37 o 
  11   9   5        6.96       50.42     19.24 o 
 -12  10   5       70.56       50.07     40.29 o 
 -11  10   5      288.39      287.84     27.31 o 
 -10  10   5        1.20       14.75     19.04 o 
  -9  10   5       47.54       49.24     19.06 o 
  -8  10   5       48.22       33.25     17.67 o 
  -7  10   5      598.54      681.95     35.05 o 
  -6  10   5     2470.93     2300.67     69.81 o 
  -5  10   5      356.74      407.87     27.10 o 
  -4  10   5      398.17      385.46     21.73 o 
  -3  10   5      568.72      590.17     26.63 o 
  -2  10   5     1631.64     1660.04     47.59 o 
  -1  10   5     1681.85     1695.94     43.68 o 
   0  10   5       21.45       -4.96     14.56 o 
   1  10   5       42.08       48.99     13.72 o 
   2  10   5       37.70       18.99     11.32 o 
   3  10   5     1430.12     1464.55     53.21 o 
   4  10   5      598.32      517.27     27.00 o 
   5  10   5        0.75       -2.36     12.10 o 
   6  10   5      299.87      265.88     24.15 o 
   7  10   5        0.07       14.59     13.19 o 
   8  10   5      408.75      335.72     31.05 o 
   9  10   5       53.61       97.04     17.73 o 
  10  10   5       37.02       83.53     18.50 o 
  11  10   5        0.39       48.21     19.36 o 
 -12  11   5       24.73       38.82     22.85 o 
 -11  11   5       81.26       55.42     19.43 o 
 -10  11   5      204.23      142.78     26.19 o 
  -9  11   5      776.39      838.98     36.90 o 
  -8  11   5     1640.43     1437.87     46.64 o 
  -7  11   5     4761.12     4359.33    119.40 o 
  -6  11   5      371.70      368.31     27.01 o 
  -5  11   5     3154.28     2972.27     85.44 o 
  -4  11   5       13.04        7.38     13.97 o 
  -3  11   5      229.04      187.41     20.97 o 
  -2  11   5     2569.45     2483.64     58.57 o 
  -1  11   5     2622.63     2579.34     60.50 o 
   0  11   5     2798.01     2775.20     71.21 o 
   1  11   5       14.25        9.70     13.59 o 
   2  11   5      246.99      182.77     21.46 o 
   3  11   5      931.19      887.70     40.38 o 
   4  11   5      300.57      301.90     25.25 o 
   5  11   5       66.52       64.11     18.98 o 
   6  11   5       52.30       57.96     20.36 o 
   7  11   5      213.40      226.75     21.21 o 
   8  11   5      422.98      468.63     30.57 o 
   9  11   5      875.55      730.58     39.64 o 
  10  11   5      161.14      206.59     22.35 o 
  11  11   5      140.16      328.95     52.70 o 
 -12  12   5     1081.89     1004.38     44.73 o 
 -11  12   5      969.69      960.22     37.60 o 
 -10  12   5      803.84      711.37     36.72 o 
  -9  12   5      887.22      882.40     37.50 o 
  -8  12   5      198.07      248.06     26.50 o 
  -7  12   5      284.57      266.10     25.83 o 
  -6  12   5      527.09      567.17     32.63 o 
  -5  12   5      441.39      588.93     32.57 o 
  -4  12   5      324.88      380.60     25.33 o 
  -3  12   5        1.68       -2.31     17.64 o 
  -2  12   5       57.14       20.89     13.60 o 
  -1  12   5     3882.95     3735.14     82.48 o 
   0  12   5     4465.42     4032.18     98.95 o 
   1  12   5     5122.52     4805.67    115.70 o 
   2  12   5      236.72      246.42     23.39 o 
   3  12   5       17.34       -0.76     16.69 o 
   4  12   5     1182.21      997.05     43.27 o 
   5  12   5      680.24      552.78     34.04 o 
   6  12   5      193.65      132.40     49.92 o 
   7  12   5      132.44      139.60     25.20 o 
   8  12   5      131.30       96.84     24.20 o 
   9  12   5        9.85       -0.63     21.66 o 
  10  12   5      525.29      487.02     37.36 o 
 -11  13   5      281.60      246.64     37.07 o 
 -10  13   5       99.21      118.45     22.79 o 
  -9  13   5      167.00      160.09     28.34 o 
  -8  13   5       48.82       32.11     35.32 o 
  -7  13   5      217.71      153.25     22.51 o 
  -6  13   5      110.14      139.49     22.17 o 
  -5  13   5      305.49      283.70     25.14 o 
  -4  13   5      221.94      228.61     22.83 o 
  -3  13   5        1.15       12.44     13.22 o 
  -2  13   5      157.74      155.84     15.97 o 
  -1  13   5     1314.52     1180.85     35.57 o 
   0  13   5     1958.05     1963.67     55.54 o 
   1  13   5     1921.50     1924.09     64.49 o 
   2  13   5     1148.81     1142.86     46.17 o 
   3  13   5       88.04       66.58     31.26 o 
   4  13   5      317.20      228.63     24.85 o 
   5  13   5      537.87      509.79     33.77 o 
   6  13   5      389.31      303.27     28.57 o 
   7  13   5       30.03       13.87     21.22 o 
   8  13   5      425.62      426.26     34.26 o 
   9  13   5      108.97       45.31     24.29 o 
  10  13   5      274.03      220.42     30.95 o 
 -11  14   5      420.05      352.15     40.48 o 
 -10  14   5       40.44       44.59     23.53 o 
  -9  14   5        1.77       -1.48     20.61 o 
  -8  14   5       47.15       56.99     21.66 o 
  -7  14   5       69.42       -3.23     24.85 o 
  -6  14   5       17.72       13.04     19.11 o 
  -5  14   5        2.99       -4.98     17.73 o 
  -4  14   5      689.57      610.57     33.91 o 
  -3  14   5       27.36       28.74     13.65 o 
  -2  14   5      319.78      303.00     19.44 o 
  -1  14   5      637.34      611.48     26.42 o 
   0  14   5     1100.38     1033.50     36.71 o 
   1  14   5      743.70      653.99     35.40 o 
   2  14   5     2760.11     2519.64     80.36 o 
   3  14   5      585.13      518.30     53.34 o 
   4  14   5       35.11        8.80     22.79 o 
   5  14   5        4.16       16.25     20.33 o 
   6  14   5      110.97       98.17     22.64 o 
   7  14   5       43.01       43.31     22.84 o 
   8  14   5       45.61       29.74     23.17 o 
   9  14   5        0.58       71.94     27.58 o 
 -11  15   5       21.34       38.77     77.67 o 
 -10  15   5       49.11       71.49     31.73 o 
  -9  15   5      220.68      171.05     25.72 o 
  -8  15   5     1783.25     1578.23     57.74 o 
  -7  15   5     1411.49     1187.05     47.98 o 
  -6  15   5       61.96       29.51     20.12 o 
  -5  15   5       36.83        6.73     19.45 o 
  -4  15   5      271.65      287.07     26.40 o 
  -3  15   5     1689.76     1569.14     43.01 o 
  -2  15   5     1294.81     1233.14     37.42 o 
  -1  15   5      472.62      486.78     23.86 o 
   0  15   5       14.99        9.77     15.32 o 
   1  15   5       16.51       31.14     18.50 o 
   2  15   5       29.66       29.70     24.19 o 
   3  15   5      923.20      774.07     39.75 o 
   4  15   5     1674.17     1510.10     57.86 o 
   5  15   5      655.26      545.18     36.37 o 
   6  15   5      226.34      211.46     27.12 o 
   7  15   5      478.94      470.62     35.62 o 
   8  15   5      414.92      308.15     32.60 o 
   9  15   5     1085.56     1097.70     53.23 o 
 -10  16   5      377.03      289.99     37.36 o 
  -9  16   5      316.26      215.23     27.49 o 
  -8  16   5       77.88       62.45     22.31 o 
  -7  16   5      539.11      521.01     34.71 o 
  -6  16   5      631.64      599.12     36.34 o 
  -5  16   5     2018.73     1936.71     64.52 o 
  -4  16   5     1438.93     1336.34     71.29 o 
  -3  16   5      226.41      209.92     25.17 o 
  -2  16   5       26.92       21.20     14.62 o 
  -1  16   5       11.05       12.64     14.61 o 
   0  16   5       84.67       78.65     18.44 o 
   1  16   5       17.95       40.99     19.61 o 
   2  16   5      128.57      164.61     37.06 o 
   3  16   5       24.50      -10.82     24.01 o 
   4  16   5      272.03      248.52     27.19 o 
   5  16   5      395.34      402.63     32.73 o 
   6  16   5      660.32      608.77     39.34 o 
   7  16   5      515.62      541.49     38.22 o 
   8  16   5      206.42      201.79     29.86 o 
  -9  17   5        7.85        7.85     24.47 o 
  -8  17   5        4.31       -8.00     20.23 o 
  -7  17   5        1.02        6.52     20.45 o 
  -6  17   5      181.53      121.71     24.13 o 
  -5  17   5       93.78       55.77     21.20 o 
  -4  17   5       49.02       87.28     22.53 o 
  -3  17   5        1.14      -11.55     19.95 o 
  -2  17   5        0.04       -7.02     14.77 o 
  -1  17   5       67.58       70.91     16.38 o 
   0  17   5       24.37       16.54     17.58 o 
   1  17   5       35.88       52.04     20.61 o 
   2  17   5        2.68      -10.96     19.25 o 
   3  17   5       83.68       67.86     22.38 o 
   4  17   5       98.70       57.88     21.24 o 
   5  17   5       38.53       66.31     30.93 o 
   6  17   5      440.16      387.76     33.78 o 
   7  17   5       97.93       97.75     25.96 o 
   8  17   5      115.31       63.42     26.60 o 
  -9  18   5      223.12      338.11     64.17 o 
  -8  18   5      155.14       50.42     22.95 o 
  -7  18   5       60.08      -17.35     26.89 o 
  -6  18   5     1096.02     1164.76     49.12 o 
  -5  18   5      702.60      686.62     39.73 o 
  -4  18   5      629.06      712.16     39.54 o 
  -3  18   5       17.41       35.44     21.64 o 
  -2  18   5      657.42      640.25     37.74 o 
  -1  18   5     1612.49     1639.71     52.95 o 
   0  18   5       13.84        6.91     18.40 o 
   1  18   5       21.88       18.54     20.55 o 
   2  18   5      249.53      236.11     34.56 o 
   3  18   5      356.32      350.19     31.36 o 
   4  18   5      515.57      540.41     45.97 o 
   5  18   5     1327.00     1270.91     99.69 o 
   6  18   5      715.83      621.39     42.12 o 
   7  18   5      259.19      258.66     31.98 o 
  -8  19   5       97.09       78.60     45.73 o 
  -7  19   5      251.95      158.75     26.37 o 
  -6  19   5      398.19      421.73     34.02 o 
  -5  19   5        2.22        2.61     20.78 o 
  -4  19   5      569.68      512.24     35.55 o 
  -3  19   5     1645.49     1714.74     61.42 o 
  -2  19   5     1605.15     1557.17    110.74 o 
  -1  19   5      271.45      349.62     27.24 o 
   0  19   5      252.41      201.19     23.49 o 
   1  19   5        9.86       -4.30     18.80 o 
   2  19   5        2.63       34.26     22.11 o 
   3  19   5      736.18      736.36     52.45 o 
   4  19   5     2124.28     1971.61     72.67 o 
   5  19   5      205.94      135.37     26.92 o 
   6  19   5      351.89      315.17     33.47 o 
  -7  20   5      349.31      317.39     32.25 o 
  -6  20   5      152.96      157.60     29.37 o 
  -5  20   5       73.39       58.75     23.11 o 
  -4  20   5        8.66      -14.27     21.28 o 
  -3  20   5      819.72      777.97     42.46 o 
  -2  20   5       18.78       -3.45     29.24 o 
  -1  20   5       21.98       35.20     25.97 o 
   0  20   5        0.99        3.11     19.18 o 
   1  20   5      219.79      230.67     25.09 o 
   2  20   5       32.54       15.29     25.57 o 
   3  20   5       42.42       45.35     23.82 o 
   4  20   5      753.68      706.56     53.01 o 
   5  20   5      328.43      296.48     32.62 o 
   6  20   5       71.47       62.81     27.64 o 
  -6  21   5       38.72        6.36     23.44 o 
  -5  21   5       18.85       -0.34     22.94 o 
  -4  21   5      607.32      600.34     39.48 o 
  -3  21   5      369.53      431.19     45.03 o 
  -2  21   5       79.90       65.78     36.54 o 
  -1  21   5        1.44      -39.63     35.52 o 
   0  21   5      123.87      107.81     22.88 o 
   1  21   5      492.53      558.72     47.22 o 
   2  21   5      158.01      132.41     27.09 o 
   3  21   5      554.76      599.90     40.92 o 
   4  21   5      997.44      814.59     46.83 o 
  -5  22   5      425.24      450.30     36.90 o 
  -4  22   5      484.05      543.69     49.84 o 
  -3  22   5      785.94      784.88     64.64 o 
  -2  22   5        0.17       38.30     31.15 o 
  -1  22   5      205.33      221.84     39.24 o 
   0  22   5      210.55      216.51     26.34 o 
   1  22   5       35.49       37.24     22.51 o 
   2  22   5     1017.30     1018.10     44.84 o 
   3  22   5      128.60      123.80     27.61 o 
  -2  23   5      687.33      770.33     58.50 o 
  -1  23   5       81.66       69.67     34.52 o 
   0  23   5       99.30      112.70     37.03 o 
   1  23   5       19.32       18.63     22.27 o 
 -13   0   6     3529.49     3499.59    180.92 o 
 -12   0   6     2154.75     2163.75    198.34 o 
 -11   0   6      156.76      170.30     32.99 o 
 -10   0   6     2135.98     1963.53     90.61 o 
  -9   0   6      309.38      377.61     40.22 o 
  -8   0   6     1686.16     1580.87     54.24 o 
  -7   0   6      688.88      607.66     27.92 o 
  -6   0   6        7.71        3.85     13.65 o 
  -5   0   6      125.49      137.19     16.86 o 
  -4   0   6     3123.58     3105.80     93.30 o 
  -3   0   6     3862.19     3885.56    102.49 o 
  -2   0   6     8101.13     8785.43    219.51 o 
  -1   0   6     7726.69     8892.33    266.34 o 
   1   0   6      442.54      396.68     22.87 o 
   2   0   6     1755.54     1641.62     51.34 o 
   3   0   6     3758.16     3528.17     96.94 o 
   4   0   6     3468.14     3234.93    113.80 o 
   5   0   6      975.53     1054.74     49.65 o 
   6   0   6       17.30       29.48     33.80 o 
   7   0   6     1500.51     1596.75    108.81 o 
   8   0   6     1598.48     1415.66    102.54 o 
   9   0   6     1742.49     1881.10    125.37 o 
  10   0   6        2.75       30.29     28.20 o 
  11   0   6       49.13      134.16     49.66 o 
 -13   1   6     1779.30     1763.42    102.23 o 
 -12   1   6      376.34      394.02     41.61 o 
 -11   1   6      405.26      404.04     36.20 o 
 -10   1   6      452.27      508.49     26.52 o 
  -9   1   6      272.48      254.38     19.66 o 
  -8   1   6      371.89      388.85     19.44 o 
  -7   1   6      151.32      143.49     12.39 o 
  -6   1   6      356.61      359.65     14.74 o 
  -5   1   6     1773.54     1666.38     40.27 o 
  -4   1   6      352.09      379.96     18.04 o 
  -3   1   6       36.57        9.79      9.14 o 
  -2   1   6     1649.58     1946.78     40.36 o 
  -1   1   6     3056.45     3448.79     66.04 o 
   0   1   6     1526.88     1510.08     36.63 o 
   1   1   6       16.23       12.25      8.10 o 
   2   1   6     1428.50     1350.91     31.48 o 
   3   1   6      307.52      366.50     20.35 o 
   4   1   6      197.41      158.50     18.88 o 
   5   1   6      700.97      737.78     38.42 o 
   6   1   6      862.62      831.81     44.74 o 
   7   1   6      516.27      589.33    107.52 o 
   8   1   6      109.64      179.62     62.95 o 
   9   1   6      119.71      211.87     70.69 o 
  10   1   6      300.01      440.47     51.43 o 
  11   1   6       38.54       70.30     27.88 o 
 -13   2   6      864.95     1037.41     89.60 o 
 -12   2   6       29.57       75.43     24.94 o 
 -11   2   6       74.06       95.34     25.11 o 
 -10   2   6       25.66       37.18     41.06 o 
  -9   2   6       26.32        8.12     14.27 o 
  -8   2   6      323.47      358.62     18.70 o 
  -7   2   6      175.37      223.28     15.34 o 
  -6   2   6      456.69      447.29     17.22 o 
  -5   2   6      421.05      358.60     16.17 o 
  -4   2   6       77.73       76.36     11.78 o 
  -3   2   6     1169.25     1071.88     40.38 o 
  -2   2   6     4353.82     4945.48     85.10 o 
  -1   2   6     1841.22     2290.67     57.47 o 
   0   2   6       46.35      100.77     11.08 o 
   1   2   6      121.35      122.82     10.86 o 
   2   2   6      320.91      327.32     14.25 o 
   3   2   6      111.06      120.81     10.33 o 
   4   2   6      258.04      290.24     18.06 o 
   5   2   6     9370.06     9029.50    248.06 o 
   6   2   6        3.36       47.25     15.39 o 
   7   2   6       94.84      116.84     19.67 o 
   8   2   6       66.95       61.27     27.13 o 
   9   2   6       38.39       48.42     37.56 o 
  10   2   6       12.42       50.76     24.34 o 
  11   2   6      112.34      144.38     36.86 o 
 -13   3   6      723.99      850.61     56.81 o 
 -12   3   6      643.30      622.86     47.17 o 
 -11   3   6      546.79      561.84     37.93 o 
 -10   3   6     1253.20     1245.09    103.94 o 
  -9   3   6      492.16      476.76     27.55 o 
  -8   3   6      117.74       94.14     17.42 o 
  -7   3   6      439.15      440.48     24.62 o 
  -6   3   6       15.82       12.52     13.35 o 
  -5   3   6     1357.60     1330.61     41.28 o 
  -4   3   6      712.44      763.42     21.28 o 
  -3   3   6       27.13       13.74      8.03 o 
  -2   3   6     2582.74     2747.22     50.26 o 
  -1   3   6      387.31      457.25     44.08 o 
   0   3   6      431.33      411.30     17.55 o 
   1   3   6     1739.56     1726.77     46.97 o 
   2   3   6       10.03       16.85      8.35 o 
   3   3   6      212.01      240.95     12.44 o 
   4   3   6       25.28        0.53     15.51 o 
   5   3   6        5.27       21.91     33.19 o 
   6   3   6     1608.24     1383.20     51.80 o 
   7   3   6     1196.15     1176.55     47.96 o 
   8   3   6        8.26       24.15     20.81 o 
   9   3   6      123.30      229.67     64.04 o 
  10   3   6      229.48      221.02     29.99 o 
  11   3   6      640.87      810.77     59.30 o 
 -13   4   6      169.23      245.54     32.82 o 
 -12   4   6      678.45      639.19     41.74 o 
 -11   4   6        1.76       32.14     23.10 o 
 -10   4   6      167.76      159.98     21.64 o 
  -9   4   6      496.67      479.86     28.21 o 
  -8   4   6       65.51       59.88     17.18 o 
  -7   4   6     1017.44      943.11     34.94 o 
  -6   4   6      812.78      670.76     29.71 o 
  -5   4   6       55.11       53.38     15.31 o 
  -4   4   6     1306.52     1276.78     31.63 o 
  -3   4   6     4007.99     4227.31     80.23 o 
  -2   4   6      674.44      711.51     24.52 o 
  -1   4   6       45.03       57.13     16.43 o 
   0   4   6       21.73       24.77      9.23 o 
   1   4   6      292.93      279.38     13.91 o 
   2   4   6        9.84       27.33      8.42 o 
   3   4   6      838.60      804.49     22.82 o 
   4   4   6     2989.56     2745.36     85.69 o 
   5   4   6      551.72      555.94     32.64 o 
   6   4   6     1197.51     1239.75     57.69 o 
   7   4   6     1126.28     1165.00     51.56 o 
   8   4   6     2732.41     2517.36     71.74 o 
   9   4   6      605.09      620.72     47.99 o 
  10   4   6       76.47      156.51     38.57 o 
  11   4   6      380.49      489.25     74.30 o 
 -13   5   6      188.89      152.20     30.01 o 
 -12   5   6        0.34       36.58     24.41 o 
 -11   5   6        1.42       -5.39     22.21 o 
 -10   5   6       30.13       16.12     18.28 o 
  -9   5   6      871.93      813.16     34.54 o 
  -8   5   6       19.72       -4.61     16.07 o 
  -7   5   6      933.04      893.23     34.04 o 
  -6   5   6       54.09       58.80     15.71 o 
  -5   5   6      742.69      671.21     29.37 o 
  -4   5   6      549.29      591.00     27.22 o 
  -3   5   6       25.90       14.99      9.99 o 
  -2   5   6      108.61      144.30     12.03 o 
  -1   5   6      363.08      388.69     20.21 o 
   0   5   6       11.05       26.64      9.18 o 
   1   5   6      170.86      197.91     12.19 o 
   2   5   6       74.36       90.32      9.62 o 
   3   5   6      185.53      189.42     24.32 o 
   4   5   6       16.90       26.66     14.03 o 
   5   5   6        4.74       41.39     14.60 o 
   6   5   6      193.03      236.00     32.66 o 
   7   5   6       27.92       86.72     18.69 o 
   8   5   6      269.15      479.92    128.91 o 
   9   5   6      341.75      328.62     31.27 o 
  10   5   6       14.23       38.48     30.74 o 
  11   5   6       76.86       75.43     34.82 o 
 -13   6   6       72.50       99.34     45.83 o 
 -12   6   6       70.09       64.58     28.60 o 
 -11   6   6       58.60       50.21     23.95 o 
 -10   6   6       61.23       44.15     19.06 o 
  -9   6   6      358.03      311.36     28.27 o 
  -8   6   6     1029.20      964.66     36.80 o 
  -7   6   6      877.06      806.77     45.00 o 
  -6   6   6      184.83      172.08     18.24 o 
  -5   6   6      728.06      799.36     41.99 o 
  -4   6   6     2970.74     2862.43     72.46 o 
  -3   6   6     2788.50     2808.13     99.94 o 
  -2   6   6     2598.01     2694.04     60.18 o 
  -1   6   6     1142.97     1228.09     31.95 o 
   0   6   6       64.53       71.95     10.31 o 
   1   6   6      151.64      242.28     13.27 o 
   2   6   6      626.10      527.68     28.47 o 
   3   6   6     1629.33     1490.58     51.53 o 
   4   6   6        1.51       10.17     15.48 o 
   5   6   6      132.26      181.99     19.06 o 
   6   6   6      425.49      422.25     24.17 o 
   7   6   6      878.77      752.80     30.99 o 
   8   6   6     1531.57     1516.10     65.09 o 
   9   6   6      322.20      367.13     34.17 o 
  10   6   6       47.85       30.65     30.98 o 
  11   6   6       66.83       94.95     64.33 o 
 -12   7   6      350.62      356.09     34.44 o 
 -11   7   6      460.26      446.98     31.71 o 
 -10   7   6      281.24      249.76     24.22 o 
  -9   7   6      634.87      677.82     32.54 o 
  -8   7   6       25.49       26.26     17.12 o 
  -7   7   6     1331.01     1182.26     45.15 o 
  -6   7   6     2002.93     2021.81     63.19 o 
  -5   7   6     2966.47     2868.62    107.55 o 
  -4   7   6     4267.93     4336.22    103.78 o 
  -3   7   6      781.23      878.21     36.55 o 
  -2   7   6     3348.69     3473.00     74.94 o 
  -1   7   6     2522.35     2670.45     92.57 o 
   0   7   6     1495.92     1553.67     98.27 o 
   1   7   6     2138.16     1923.39     50.16 o 
   2   7   6      198.36      182.33     19.43 o 
   3   7   6      741.74      648.37     39.03 o 
   4   7   6       18.40       20.92     16.92 o 
   5   7   6       27.22       28.96     14.38 o 
   6   7   6     1208.51     1173.38     47.11 o 
   7   7   6      118.80      155.25     28.53 o 
   8   7   6       29.51       46.96     35.98 o 
   9   7   6      786.87      814.08     38.30 o 
  10   7   6      661.26      667.14     54.34 o 
  11   7   6      706.65      976.28    118.36 o 
 -12   8   6      130.56      125.88     27.71 o 
 -11   8   6        3.38       13.14     19.99 o 
 -10   8   6      474.03      427.46     42.16 o 
  -9   8   6        5.53       13.51     18.39 o 
  -8   8   6      131.90      114.35     22.20 o 
  -7   8   6       38.31       21.33     17.87 o 
  -6   8   6      126.93      148.68     21.01 o 
  -5   8   6      172.75      169.33     17.81 o 
  -4   8   6        1.18      -12.64     14.44 o 
  -3   8   6     1773.10     1700.84     62.24 o 
  -2   8   6     1142.55     1207.11     60.55 o 
  -1   8   6      162.90      226.42     16.23 o 
   0   8   6       71.43      111.75     13.27 o 
   1   8   6      750.07      705.18     42.63 o 
   2   8   6     1069.36      970.61     35.09 o 
   3   8   6      681.52      623.15     34.57 o 
   4   8   6        8.01       -5.90     16.49 o 
   5   8   6        1.35      -13.32     15.68 o 
   6   8   6      167.40      146.89     20.16 o 
   7   8   6       10.81       17.27     15.70 o 
   8   8   6      137.10      171.27     20.76 o 
   9   8   6      684.95      697.89     48.28 o 
  10   8   6       93.69      139.76     28.41 o 
 -12   9   6       68.38       68.58     51.65 o 
 -11   9   6       17.63       -3.39     27.34 o 
 -10   9   6      161.08      189.63     24.63 o 
  -9   9   6     1187.36      939.13     38.43 o 
  -8   9   6       37.00       36.37     20.22 o 
  -7   9   6      119.50      130.25     21.57 o 
  -6   9   6       90.55       75.92     19.29 o 
  -5   9   6      111.74       94.68     16.87 o 
  -4   9   6      124.09      106.89     16.81 o 
  -3   9   6       43.25       29.82     15.34 o 
  -2   9   6     1485.89     1563.82     46.89 o 
  -1   9   6      130.85      114.33     18.10 o 
   0   9   6     2708.00     2523.41     63.30 o 
   1   9   6      547.93      464.91     24.79 o 
   2   9   6       66.61       40.13     29.35 o 
   3   9   6      130.90      124.17     20.73 o 
   4   9   6      102.87       78.79     19.41 o 
   5   9   6      783.91      678.09     37.03 o 
   6   9   6       75.79       38.21     17.72 o 
   7   9   6        0.58       19.39     17.39 o 
   8   9   6       85.50       62.14     22.64 o 
   9   9   6      358.31      294.41     30.51 o 
  10   9   6       14.55       14.17     24.31 o 
 -12  10   6      210.94      210.67     32.16 o 
 -11  10   6        8.72       20.42     21.32 o 
 -10  10   6      100.38       61.52     21.37 o 
  -9  10   6      610.69      672.62     38.24 o 
  -8  10   6     1844.48     1635.85     57.53 o 
  -7  10   6     1480.19     1428.75     51.55 o 
  -6  10   6       35.91       53.06     19.47 o 
  -5  10   6       73.78       43.71     18.44 o 
  -4  10   6      495.20      477.05     25.75 o 
  -3  10   6      379.48      385.10     23.32 o 
  -2  10   6     1397.17     1385.28     43.67 o 
  -1  10   6        1.91       -3.88     16.97 o 
   0  10   6      699.05      715.73     30.55 o 
   1  10   6      178.41      194.72     18.83 o 
   2  10   6     4862.95     4379.96    153.78 o 
   3  10   6     2528.03     2217.99     72.69 o 
   4  10   6      135.84      129.99     21.62 o 
   5  10   6      344.58      204.19     24.62 o 
   6  10   6        7.88      -22.17     16.69 o 
   7  10   6      230.93      217.83     23.73 o 
   8  10   6      747.11      719.44     42.12 o 
   9  10   6      731.03      618.38     40.50 o 
  10  10   6      236.55      182.94     29.79 o 
 -11  11   6       11.03      -27.52     20.46 o 
 -10  11   6      245.74      263.22     34.44 o 
  -9  11   6        2.97      -26.95     19.79 o 
  -8  11   6      151.84       88.94     22.24 o 
  -7  11   6     1727.84     1734.68     59.12 o 
  -6  11   6      204.88      152.20     28.04 o 
  -5  11   6       94.31       71.37     19.85 o 
  -4  11   6       87.70      116.45     16.94 o 
  -3  11   6       83.43       74.83     16.33 o 
  -2  11   6      579.48      636.10     39.76 o 
  -1  11   6     1312.47     1239.81     41.05 o 
   0  11   6        7.03       24.32     15.97 o 
   1  11   6      656.59      593.89     28.67 o 
   2  11   6      159.81      151.92     22.01 o 
   3  11   6      217.11      263.26     25.66 o 
   4  11   6      871.98      843.82     41.04 o 
   5  11   6        3.45        0.45     19.36 o 
   6  11   6       36.69       21.12     19.09 o 
   7  11   6      908.66      838.26     38.58 o 
   8  11   6       44.32        2.84     35.99 o 
   9  11   6       94.09       92.07     27.79 o 
  10  11   6     1182.38     1142.70     54.96 o 
 -11  12   6       20.80       15.16     31.55 o 
 -10  12   6      119.10      113.45     25.62 o 
  -9  12   6      195.57      163.60     28.85 o 
  -8  12   6       14.73       10.26     20.49 o 
  -7  12   6       10.92       35.05     21.54 o 
  -6  12   6     1146.40      925.43     41.43 o 
  -5  12   6      328.64      344.33     27.64 o 
  -4  12   6      493.95      521.93     31.42 o 
  -3  12   6      219.46      213.62     19.57 o 
  -2  12   6       47.47       37.57     16.25 o 
  -1  12   6      484.31      459.63     23.30 o 
   0  12   6        0.80       -9.14     14.48 o 
   1  12   6      794.69      792.24     32.74 o 
   2  12   6        0.10      -10.22     17.63 o 
   3  12   6      203.60      166.14     23.07 o 
   4  12   6        1.15       18.22     19.05 o 
   5  12   6       26.96       35.26     20.05 o 
   6  12   6      324.75      308.11     29.91 o 
   7  12   6        6.81        4.64     21.18 o 
   8  12   6       13.13       23.94     22.46 o 
   9  12   6      176.12      209.28     30.11 o 
 -11  13   6      205.07      161.19     28.00 o 
 -10  13   6      148.89      108.73     25.38 o 
  -9  13   6      134.32      116.18     24.88 o 
  -8  13   6      512.31      425.24     32.86 o 
  -7  13   6      418.69      421.85     31.75 o 
  -6  13   6      476.53      445.56     31.18 o 
  -5  13   6      283.12      316.98     27.65 o 
  -4  13   6      547.39      581.73     33.80 o 
  -3  13   6       81.03       81.86     17.25 o 
  -2  13   6       56.74       40.93     16.67 o 
  -1  13   6     1479.90     1382.67     40.36 o 
   0  13   6     2156.26     1978.89     57.07 o 
   1  13   6     1796.26     1936.52     56.47 o 
   2  13   6      139.98      143.68     22.96 o 
   3  13   6      247.40      169.99     29.13 o 
   4  13   6      614.88      481.49     33.46 o 
   5  13   6      225.38      186.15     26.39 o 
   6  13   6       55.08      115.70     45.12 o 
   7  13   6      263.08      215.19     28.49 o 
   8  13   6       52.94       51.87     24.60 o 
   9  13   6      223.89      198.51     30.34 o 
 -10  14   6        7.30      -23.78     21.59 o 
  -9  14   6     1193.64     1117.53     49.30 o 
  -8  14   6     3196.65     2818.94     86.78 o 
  -7  14   6        8.92       31.68     21.15 o 
  -6  14   6       37.55       38.03     24.86 o 
  -5  14   6       27.43       59.18     21.12 o 
  -4  14   6      493.22      494.26     32.31 o 
  -3  14   6     1404.14     1421.75     45.80 o 
  -2  14   6       64.16       56.96     24.31 o 
  -1  14   6      232.63      216.19     20.00 o 
   0  14   6        1.09        7.45     15.62 o 
   1  14   6      475.49      424.39     31.11 o 
   2  14   6     2264.00     2092.48     95.81 o 
   3  14   6     1666.03     1538.50     71.46 o 
   4  14   6      434.70      405.50     32.12 o 
   5  14   6       41.01       32.49     25.25 o 
   6  14   6       33.52       45.15     29.71 o 
   7  14   6     1234.24     1072.79     50.59 o 
   8  14   6      415.93      343.89     34.13 o 
 -10  15   6        1.35      -33.12     22.13 o 
  -9  15   6       20.73       52.97     23.11 o 
  -8  15   6        0.10      -14.68     20.59 o 
  -7  15   6      562.31      533.03     35.45 o 
  -6  15   6        0.21      -14.03     20.34 o 
  -5  15   6        0.44      -13.37     20.04 o 
  -4  15   6       23.25       40.40     21.41 o 
  -3  15   6      151.47      142.20     23.76 o 
  -2  15   6      358.97      314.88     24.91 o 
  -1  15   6      128.17      158.31     18.13 o 
   0  15   6       14.35       22.92     15.49 o 
   1  15   6       46.26       54.69     21.50 o 
   2  15   6      102.14      152.85     24.34 o 
   3  15   6      148.76      174.84     25.19 o 
   4  15   6       98.96      102.29     23.11 o 
   5  15   6        0.21       -1.29     20.85 o 
   6  15   6       59.80       58.26     23.76 o 
   7  15   6      326.20      316.43     34.54 o 
   8  15   6      250.54      207.94     30.63 o 
  -9  16   6      604.85      545.91     43.40 o 
  -8  16   6      387.09      361.12     32.43 o 
  -7  16   6      114.55       53.25     23.59 o 
  -6  16   6      125.13       93.52     26.37 o 
  -5  16   6      370.03      364.63     31.34 o 
  -4  16   6      654.97      720.50     38.90 o 
  -3  16   6      545.45      520.33     34.46 o 
  -2  16   6      496.42      457.88     25.05 o 
  -1  16   6      616.73      703.74     30.46 o 
   0  16   6        7.75       43.42     18.95 o 
   1  16   6       52.10       74.12     22.79 o 
   2  16   6      654.56      540.10     35.71 o 
   3  16   6      270.28      220.97     27.79 o 
   4  16   6        4.74       -4.44     21.27 o 
   5  16   6      144.83      140.03     35.96 o 
   6  16   6      275.35      229.60     32.09 o 
   7  16   6      783.76      726.22     44.97 o 
  -9  17   6       35.48       60.23     24.23 o 
  -8  17   6        1.46        2.39     28.59 o 
  -7  17   6      195.03      187.11     34.45 o 
  -6  17   6     1239.71     1183.45     50.47 o 
  -5  17   6      780.78      699.83     40.43 o 
  -4  17   6      322.05      338.87     31.10 o 
  -3  17   6       12.19        9.90     27.02 o 
  -2  17   6       54.32        5.46     22.32 o 
  -1  17   6     1253.28     1262.92     40.43 o 
   0  17   6      825.26      919.95     58.23 o 
   1  17   6      174.71      248.11     33.50 o 
   2  17   6       69.47       44.23     22.52 o 
   3  17   6       44.86       14.30     29.97 o 
   4  17   6      336.79      311.07     38.96 o 
   5  17   6     1436.73     1305.46     62.62 o 
   6  17   6      902.62      830.69     47.32 o 
   7  17   6      309.01      262.50     33.20 o 
  -8  18   6      136.14      114.75     25.76 o 
  -7  18   6      101.64       54.76     22.99 o 
  -6  18   6        2.51        1.85     26.09 o 
  -5  18   6       75.01       83.53     23.79 o 
  -4  18   6      914.97      984.68     48.69 o 
  -3  18   6      595.21      614.53     53.52 o 
  -2  18   6      588.57      538.56     46.13 o 
  -1  18   6      142.01      190.59     23.73 o 
   0  18   6        5.03       20.48     19.89 o 
   1  18   6        4.42      -29.05     20.66 o 
   2  18   6        5.97       -6.96     20.96 o 
   3  18   6      519.25      504.45     37.20 o 
   4  18   6      222.85      199.57     31.93 o 
   5  18   6      148.79      168.89     28.36 o 
   6  18   6       71.94       43.58     25.91 o 
  -7  19   6       10.40      -32.24     21.61 o 
  -6  19   6        6.55        1.16     22.87 o 
  -5  19   6       23.89       -1.14     22.75 o 
  -4  19   6        2.49        6.75     21.80 o 
  -3  19   6       66.42       40.84     24.41 o 
  -2  19   6       99.99       80.01     36.74 o 
  -1  19   6       87.75       79.46     22.20 o 
   0  19   6       19.06       66.97     21.56 o 
   1  19   6       22.26       -4.20     24.52 o 
   2  19   6       10.86       17.61     23.09 o 
   3  19   6       70.40       24.83     24.44 o 
   4  19   6       15.16       -3.18     23.52 o 
   5  19   6       86.85       83.01     38.49 o 
  -6  20   6       95.86       62.25     27.86 o 
  -5  20   6       52.19       50.77     23.91 o 
  -4  20   6      851.21      913.08     46.35 o 
  -3  20   6      744.47      846.82     45.31 o 
  -2  20   6      205.53      239.02     38.29 o 
  -1  20   6      169.07      190.92     38.34 o 
   0  20   6        4.29       15.60     21.48 o 
   1  20   6       82.81      105.23     25.83 o 
   2  20   6       86.85       82.13     46.30 o 
   3  20   6      676.79      585.90     61.79 o 
   4  20   6        2.66       23.14     25.50 o 
  -4  21   6      246.30      214.93     44.67 o 
  -3  21   6       80.69       92.07     33.91 o 
  -2  21   6      402.53      347.77     43.77 o 
  -1  21   6      237.69      250.45     40.92 o 
   0  21   6      222.03      318.88     53.35 o 
   1  21   6       22.90       44.90     25.21 o 
   2  21   6        0.62       22.05     22.06 o 
  -1  22   6        2.47        1.86     33.17 o 
 -12   1   7        6.13      -23.09     28.78 o 
 -11   1   7        6.17       14.87     28.30 o 
 -10   1   7      756.34      776.90     48.63 o 
  -9   1   7     1003.35     1062.09     54.41 o 
  -8   1   7      717.70      694.28     27.64 o 
  -7   1   7       36.43       36.91     13.46 o 
  -6   1   7       12.11       -7.50      9.12 o 
  -5   1   7      268.22      292.38     19.73 o 
  -4   1   7     1624.70     1656.37     40.82 o 
  -3   1   7     2000.44     2144.21     49.03 o 
  -2   1   7     2028.54     2467.77     47.34 o 
  -1   1   7       26.80      223.28     21.15 o 
   0   1   7       90.07      113.13     11.96 o 
   1   1   7      182.05      147.51     12.19 o 
   2   1   7        4.31        5.17      9.07 o 
   3   1   7      548.93      568.40     20.69 o 
   4   1   7        0.84      -15.27     15.14 o 
   5   1   7      349.87      317.08     25.84 o 
   6   1   7      335.14      338.69     53.97 o 
   7   1   7     1089.08     1041.36     62.59 o 
   8   1   7     1028.56     1067.97     65.03 o 
   9   1   7      584.98      520.07     47.60 o 
  10   1   7       21.59       45.68     25.56 o 
 -12   2   7       42.27       23.67     29.76 o 
 -11   2   7      371.25      383.57     46.73 o 
 -10   2   7      958.68      964.72     38.83 o 
  -9   2   7      191.00      187.48     19.25 o 
  -8   2   7      311.30      347.24     23.51 o 
  -7   2   7        3.56       -1.20     14.03 o 
  -6   2   7      232.70      236.64     16.90 o 
  -5   2   7     2230.10     2259.54     51.84 o 
  -4   2   7     1006.16     1004.04     33.91 o 
  -3   2   7      245.32      297.27     16.26 o 
  -2   2   7     3403.92     3764.70     84.10 o 
  -1   2   7     1784.95     2489.24     64.88 o 
   0   2   7     1153.11     1324.88     52.83 o 
   1   2   7      822.01      974.20     27.21 o 
   2   2   7       64.11       87.37     10.71 o 
   3   2   7     1381.49     1398.74     33.64 o 
   4   2   7      393.72      412.21     28.74 o 
   5   2   7     2163.80     1881.24     73.51 o 
   6   2   7     3719.69     3540.68    143.78 o 
   7   2   7        6.96       62.10     54.66 o 
   8   2   7      655.69      812.77    104.90 o 
   9   2   7        5.67       86.36     24.87 o 
  10   2   7       31.13       55.70     26.04 o 
 -12   3   7        6.94      -17.33     40.35 o 
 -11   3   7      100.26      164.08     30.22 o 
 -10   3   7       12.17       64.70     23.39 o 
  -9   3   7      352.02      264.25     23.50 o 
  -8   3   7      123.76      119.31     18.31 o 
  -7   3   7      110.70       38.01     11.15 o 
  -6   3   7      603.48      630.54     28.11 o 
  -5   3   7      523.16      527.71     21.25 o 
  -4   3   7      543.22      584.22     22.24 o 
  -3   3   7     1574.60     1659.22     38.45 o 
  -2   3   7       32.71       99.86     15.28 o 
  -1   3   7        5.04        2.60     14.56 o 
   0   3   7      422.48      467.74     21.61 o 
   1   3   7      754.84      716.20     24.49 o 
   2   3   7     1170.60     1231.34     31.15 o 
   3   3   7        9.26       11.02     12.95 o 
   4   3   7     2487.80     2377.69     77.51 o 
   5   3   7      184.32      233.57     25.65 o 
   6   3   7      911.20     1141.17    121.16 o 
   7   3   7      390.36      445.35     42.91 o 
   8   3   7       32.27       94.25     24.08 o 
   9   3   7        8.25       48.15     24.28 o 
  10   3   7      368.92      417.88     73.83 o 
 -12   4   7      104.79       88.88     28.00 o 
 -11   4   7      354.70      356.07     39.01 o 
 -10   4   7      895.83      782.70     36.17 o 
  -9   4   7      259.90      234.30     28.34 o 
  -8   4   7       13.07        3.70     17.94 o 
  -7   4   7       42.47       53.99     18.37 o 
  -6   4   7      406.76      426.51     21.63 o 
  -5   4   7        3.86       -2.67     13.02 o 
  -4   4   7      371.64      395.70     18.48 o 
  -3   4   7      119.79      165.49     15.69 o 
  -2   4   7      303.65      441.03     20.76 o 
  -1   4   7        1.77       42.32     11.32 o 
   0   4   7     1854.56     1877.94     44.33 o 
   1   4   7      859.09     1076.62     47.68 o 
   2   4   7      840.61      778.65     35.17 o 
   3   4   7      329.85      354.68     24.42 o 
   4   4   7        5.51       25.05     21.81 o 
   5   4   7      502.76      565.16     37.37 o 
   6   4   7      374.78      439.73     41.39 o 
   7   4   7       32.86      107.44     23.74 o 
   8   4   7       32.70       61.97     23.63 o 
   9   4   7        1.08       31.75     24.14 o 
  10   4   7      156.60      228.37     40.09 o 
 -12   5   7      226.72      291.40     33.00 o 
 -11   5   7       29.53        8.93     27.50 o 
 -10   5   7      680.25      563.69     32.73 o 
  -9   5   7      668.76      693.97     37.43 o 
  -8   5   7        4.31       14.90     18.43 o 
  -7   5   7      520.77      586.01     52.27 o 
  -6   5   7       43.99       52.79     16.52 o 
  -5   5   7      761.53      693.34     26.91 o 
  -4   5   7     5026.62     5254.91    109.40 o 
  -3   5   7     5829.99     6120.89    113.76 o 
  -2   5   7     3068.79     3709.41     79.63 o 
   0   5   7        4.36       11.08     10.01 o 
   1   5   7      841.90      836.39     26.13 o 
   2   5   7      844.06      867.19     37.11 o 
   3   5   7      220.71      224.23     19.54 o 
   4   5   7       83.36       67.89     19.04 o 
   5   5   7      748.75      628.67     36.23 o 
   6   5   7     1108.02     1087.53     47.16 o 
   7   5   7     1458.85     1334.45     72.19 o 
   8   5   7      928.69      931.90     60.89 o 
   9   5   7      615.58      671.84     65.22 o 
  10   5   7      101.28      133.64     53.06 o 
 -12   6   7      223.12      203.80     31.30 o 
 -11   6   7       12.59        4.66     20.10 o 
 -10   6   7       36.70       29.54     27.11 o 
  -9   6   7       38.50       42.57     27.89 o 
  -8   6   7      116.66       62.04     20.64 o 
  -7   6   7      319.10      263.69     24.43 o 
  -6   6   7      657.04      690.48     34.57 o 
  -5   6   7     1403.88     1372.12     38.41 o 
  -4   6   7      349.04      353.67     19.72 o 
  -3   6   7      795.32     1075.99    127.18 o 
  -2   6   7      176.84      273.13     36.67 o 
  -1   6   7        8.95       47.17     10.81 o 
   0   6   7        9.96       17.94     10.23 o 
   1   6   7      178.22      211.66     20.68 o 
   2   6   7        6.06        4.26     14.19 o 
   3   6   7     2852.67     2403.28     92.59 o 
   4   6   7       34.48       45.35     27.03 o 
   5   6   7      649.37      675.08     47.05 o 
   6   6   7      830.79      828.64     41.37 o 
   7   6   7       47.72       92.95     35.64 o 
   8   6   7      230.25      297.63     38.83 o 
   9   6   7       29.66       81.47     32.03 o 
  10   6   7       65.24      112.55     50.71 o 
 -12   7   7        1.47       30.49     26.10 o 
 -11   7   7       54.86       21.18     21.15 o 
 -10   7   7       49.85       41.91     24.84 o 
  -9   7   7      160.15      188.18     25.79 o 
  -8   7   7       98.34       78.75     21.10 o 
  -7   7   7      190.65      133.62     21.59 o 
  -6   7   7       26.83        8.71     18.29 o 
  -5   7   7      701.71      676.00     30.45 o 
  -4   7   7      361.69      381.49     20.26 o 
  -3   7   7     1294.04     1409.73     38.87 o 
  -2   7   7      543.84      739.96     27.29 o 
  -1   7   7     2044.54     2217.17     59.61 o 
   0   7   7      127.28      286.43     29.03 o 
   1   7   7       45.33       28.97     15.74 o 
   2   7   7        3.79       10.75     15.36 o 
   3   7   7      167.72      284.75     30.13 o 
   4   7   7        1.00      -11.85     18.30 o 
   5   7   7      197.71      202.86     24.76 o 
   6   7   7       24.53       34.56     19.54 o 
   7   7   7       91.53       71.66     21.15 o 
   8   7   7       21.94       37.97     29.43 o 
   9   7   7      325.21      336.37     62.31 o 
 -11   8   7      318.50      343.51     41.23 o 
 -10   8   7       68.27       41.84     30.72 o 
  -9   8   7       44.89       29.96     20.91 o 
  -8   8   7      554.19      463.06     32.80 o 
  -7   8   7     1791.15     1825.70     61.48 o 
  -6   8   7     2016.16     1915.00     62.28 o 
  -5   8   7      753.23      805.08     44.46 o 
  -4   8   7        0.92       22.02     15.23 o 
  -3   8   7     3440.93     3414.43     75.35 o 
  -1   8   7      218.50      263.89     24.19 o 
   0   8   7       38.36       15.82     16.92 o 
   1   8   7      517.01      486.53     29.51 o 
   2   8   7        0.65       12.10     15.71 o 
   3   8   7        3.45       -9.23     19.79 o 
   4   8   7      981.09      979.98     52.06 o 
   5   8   7     1926.90     1781.23     83.72 o 
   6   8   7     1173.39      987.31     67.13 o 
   7   8   7      235.83      250.65     49.64 o 
   8   8   7       24.64       28.83     29.28 o 
   9   8   7      721.41      794.79     86.30 o 
 -11   9   7        0.19       -3.06     23.30 o 
 -10   9   7       25.50        2.25     37.33 o 
  -9   9   7       20.63       26.09     21.50 o 
  -8   9   7      976.98      963.78     43.34 o 
  -7   9   7      394.02      384.75     29.33 o 
  -6   9   7       64.06       74.67     20.64 o 
  -5   9   7      588.90      599.67     33.42 o 
  -4   9   7      634.54      690.39     31.12 o 
  -3   9   7     3195.06     3170.91     71.19 o 
  -2   9   7      712.10     1370.42     44.45 o 
  -1   9   7       31.81      127.77     21.15 o 
   0   9   7      202.64      175.52     24.38 o 
   1   9   7      684.84      644.04     45.25 o 
   2   9   7     3503.34     2906.08     86.95 o 
   3   9   7     1207.00      967.22     52.29 o 
   4   9   7       82.15      115.16     25.09 o 
   5   9   7       15.68       21.01     20.67 o 
   6   9   7      524.29      585.45     37.75 o 
   7   9   7      213.98      208.60     43.18 o 
   8   9   7      663.87      575.20     45.84 o 
   9   9   7      185.45      143.15     31.71 o 
 -11  10   7        4.13      -10.83     23.92 o 
 -10  10   7        6.13       -4.74     22.16 o 
  -9  10   7      432.30      332.66     39.44 o 
  -8  10   7      106.25       59.45     39.36 o 
  -7  10   7       52.38       29.92     20.98 o 
  -6  10   7       63.33       90.44     21.65 o 
  -5  10   7       66.44       78.85     20.93 o 
  -4  10   7      761.13      763.13     32.95 o 
  -3  10   7      178.35      203.33     19.89 o 
  -2  10   7       14.55       41.72     16.04 o 
  -1  10   7      342.03      321.56     22.98 o 
   0  10   7       91.81      120.30     19.59 o 
   1  10   7       78.13       75.50     17.46 o 
   2  10   7      452.58      421.51     35.05 o 
   3  10   7        8.73       37.16     22.59 o 
   4  10   7      153.93       97.15     22.28 o 
   5  10   7       39.97       33.27     20.22 o 
   6  10   7        3.57       -7.63     21.30 o 
   7  10   7        8.10      -21.73     33.45 o 
   8  10   7       58.53       10.64     30.57 o 
   9  10   7       12.45      -47.73     60.01 o 
 -11  11   7        0.93       -8.99     24.17 o 
 -10  11   7       39.46      -16.04     22.67 o 
  -9  11   7      253.02      243.12     29.19 o 
  -8  11   7      167.93      126.85     23.84 o 
  -7  11   7      339.38      345.08     29.82 o 
  -6  11   7      109.57      109.32     23.29 o 
  -5  11   7      209.04      287.16     27.15 o 
  -4  11   7      187.14      180.32     22.29 o 
  -3  11   7      399.60      474.95     26.79 o 
  -2  11   7      496.12      528.56     43.46 o 
  -1  11   7      859.87      970.03     36.68 o 
   0  11   7       10.71      122.88     26.22 o 
   1  11   7     1635.53     1455.41     53.38 o 
   2  11   7     1173.36     1071.39     56.39 o 
   3  11   7      440.31      412.86     32.32 o 
   4  11   7      254.75      199.42     26.57 o 
   5  11   7       25.25       10.71     21.57 o 
   6  11   7      220.99      166.75     24.32 o 
   7  11   7       95.00      131.82     30.51 o 
   8  11   7      138.90       83.10     27.27 o 
 -10  12   7      283.30      267.60     43.24 o 
  -9  12   7        7.04       25.78     34.45 o 
  -8  12   7       30.78       23.72     22.12 o 
  -7  12   7      851.41      787.31     41.05 o 
  -6  12   7     1168.01     1285.16     84.50 o 
  -5  12   7      969.36      915.13     41.49 o 
  -4  12   7      300.82      350.63     28.67 o 
  -3  12   7      699.96      711.61     32.54 o 
  -2  12   7       81.87      147.47     19.93 o 
  -1  12   7      291.72      297.63     23.02 o 
   0  12   7     2252.90     2000.81     66.68 o 
   1  12   7      812.26      884.94     40.94 o 
   2  12   7       26.61       19.82     20.95 o 
   3  12   7      643.16      554.23     43.35 o 
   4  12   7     1939.88     1831.84     67.11 o 
   5  12   7      299.80      252.10     29.05 o 
   6  12   7       82.07       77.31     22.34 o 
   7  12   7       38.41       -4.41     29.30 o 
   8  12   7        0.77      -36.24     41.91 o 
 -10  13   7      105.47      112.83     27.33 o 
  -9  13   7      889.22      796.05     44.03 o 
  -8  13   7      836.70      781.14     41.86 o 
  -7  13   7      292.45      254.12     28.26 o 
  -6  13   7      371.62      400.67     31.64 o 
  -5  13   7       71.12      163.56     53.30 o 
  -4  13   7       29.55       11.80     20.07 o 
  -3  13   7       54.65       66.24     18.37 o 
  -2  13   7      116.85      149.41     19.98 o 
  -1  13   7        7.21       42.29     17.74 o 
   0  13   7        4.07       -9.63     18.61 o 
   1  13   7      207.21      201.77     22.03 o 
   2  13   7      288.52      290.40     29.71 o 
   3  13   7      499.03      472.05     41.43 o 
   4  13   7       55.42       87.10     23.56 o 
   5  13   7        1.84      -25.30     20.92 o 
   6  13   7        0.29      -42.55     28.37 o 
   7  13   7       46.64       -0.57     24.28 o 
  -9  14   7        0.85        4.41     28.69 o 
  -8  14   7      579.85      544.94     37.96 o 
  -7  14   7     1312.11     1213.85     70.05 o 
  -6  14   7      138.60       88.00     24.12 o 
  -5  14   7      121.77      120.63     25.01 o 
  -4  14   7      273.60      290.07     28.70 o 
  -3  14   7        9.75       14.78     20.99 o 
  -2  14   7       94.36      104.79     19.93 o 
  -1  14   7        3.06       24.10     17.93 o 
   0  14   7     1039.09      987.88     38.93 o 
   1  14   7      160.73      175.29     26.27 o 
   2  14   7      362.87      359.12     70.06 o 
   3  14   7      619.04      647.99     47.04 o 
   4  14   7       77.58       45.58     23.19 o 
   5  14   7       40.37       15.28     29.04 o 
   6  14   7       15.88      -18.12     29.42 o 
   7  14   7        4.52      -25.89     23.92 o 
  -9  15   7     1037.23     1015.78     49.02 o 
  -8  15   7       23.67       37.52     22.98 o 
  -7  15   7      468.44      347.11     54.19 o 
  -6  15   7       17.29       37.97     22.30 o 
  -5  15   7      559.62      496.97     35.08 o 
  -4  15   7     1721.28     1755.62     62.03 o 
  -3  15   7      391.82      436.14     40.24 o 
  -2  15   7      224.13      314.26     25.51 o 
  -1  15   7      640.93      633.58     32.71 o 
   0  15   7      101.06      148.31     22.98 o 
   1  15   7     1385.78     1329.70     55.72 o 
   2  15   7     1266.08     1200.64     52.53 o 
   3  15   7      262.13      288.93     30.92 o 
   4  15   7      148.36      141.48     26.32 o 
   5  15   7       82.80       41.81     24.90 o 
   6  15   7      324.41      364.72     35.12 o 
  -8  16   7      670.53      529.50     40.35 o 
  -7  16   7        1.38        5.77     23.30 o 
  -6  16   7     1468.68     1343.87     80.23 o 
  -5  16   7      540.09      712.78     41.31 o 
  -4  16   7        1.20       44.04     23.08 o 
  -3  16   7       23.60       -7.31     22.19 o 
  -2  16   7      174.45      167.96     31.26 o 
  -1  16   7     1454.20     1525.29     50.85 o 
   0  16   7      488.10      690.29     31.55 o 
   1  16   7      395.51      413.61     34.28 o 
   2  16   7       12.05      -28.66     21.86 o 
   3  16   7       24.15       41.75     24.70 o 
   4  16   7       32.48       28.76     22.91 o 
   5  16   7     1193.27      966.38     93.76 o 
   6  16   7      561.95      400.22     36.89 o 
  -7  17   7      153.20       52.10     24.84 o 
  -6  17   7        9.60      -12.43     22.26 o 
  -5  17   7       17.20        5.62     40.54 o 
  -4  17   7      347.62      360.21     34.13 o 
  -3  17   7        3.03       12.83     23.84 o 
  -2  17   7       66.26       39.13     24.32 o 
  -1  17   7      321.38      380.82     28.86 o 
   0  17   7       29.02       65.31     22.71 o 
   1  17   7       36.01       24.74     24.00 o 
   2  17   7      185.07      119.36     27.14 o 
   3  17   7      350.46      416.44     35.82 o 
   4  17   7      112.90       71.80     31.46 o 
   5  17   7      180.91      182.54     31.19 o 
  -6  18   7      721.88      680.14     42.30 o 
  -5  18   7      585.31      526.34     57.75 o 
  -4  18   7        0.48      -21.43     26.60 o 
  -3  18   7      292.30      300.60     37.34 o 
  -2  18   7      571.03      658.72     40.20 o 
  -1  18   7      314.84      342.63     52.45 o 
   0  18   7      250.13      265.36     28.37 o 
   1  18   7      549.96      581.72     35.36 o 
   2  18   7       11.33       29.76     25.24 o 
   3  18   7        3.08       -4.20     24.66 o 
   4  18   7      156.13      142.46     29.15 o 
  -5  19   7        6.51       55.75     25.06 o 
  -4  19   7      526.98      554.41     39.76 o 
  -3  19   7      451.32      524.52     39.29 o 
  -2  19   7      404.97      436.97     50.14 o 
  -1  19   7      286.74      320.93     62.57 o 
   0  19   7        1.20      -32.99     21.99 o 
   1  19   7       88.38       64.55     27.72 o 
   2  19   7      293.31      349.99     38.60 o 
   3  19   7        4.03      -16.63     25.34 o 
  -3  20   7       11.06       -1.18     28.58 o 
  -2  20   7      112.78      139.01     37.56 o 
  -1  20   7        0.59        3.74     33.77 o 
   0  20   7      126.69      110.19     26.64 o 
   1  20   7       18.57        7.04     23.40 o 
 -11   0   8      215.04      290.64     52.90 o 
 -10   0   8     1008.42      862.40     73.76 o 
  -9   0   8     1284.20     1228.85     85.09 o 
  -8   0   8      645.47      567.78     42.52 o 
  -7   0   8      380.40      388.93     35.84 o 
  -5   0   8      134.96      161.55     25.24 o 
  -4   0   8       22.80        3.46     24.85 o 
  -3   0   8       25.02       21.15     19.17 o 
  -2   0   8     2898.79     3179.85     92.27 o 
  -1   0   8       79.99      947.98     87.40 o 
   0   0   8     1161.82     1369.51     60.26 o 
   1   0   8     1839.02     2021.00     63.61 o 
   2   0   8      653.62      606.84     42.15 o 
   3   0   8      492.98      585.05     39.24 o 
   4   0   8       30.96      111.57     42.97 o 
   5   0   8       39.12       32.97     38.40 o 
   6   0   8     2397.16     2416.06    154.23 o 
   7   0   8      547.15      477.49     63.72 o 
   8   0   8      624.86      686.92     78.21 o 
   9   0   8       59.60       40.06     45.25 o 
 -11   1   8      141.86      130.22     31.99 o 
 -10   1   8        5.00      -36.01     24.01 o 
  -9   1   8       82.60       75.41     23.01 o 
  -8   1   8      573.21      621.53     53.37 o 
  -7   1   8     1428.95     1201.62     50.97 o 
  -6   1   8      252.68      255.13     20.94 o 
  -5   1   8       35.92       23.27     14.76 o 
  -4   1   8      171.32      204.06     18.22 o 
  -3   1   8       66.34       86.80     14.19 o 
  -2   1   8      661.05      699.96     26.13 o 
  -1   1   8      884.08     1366.04     57.99 o 
   0   1   8       12.05      178.52     17.96 o 
   1   1   8       23.15       25.65     11.12 o 
   2   1   8      293.97      308.02     16.47 o 
   3   1   8     1287.93     1196.39     40.98 o 
   4   1   8      388.55      414.45     42.40 o 
   5   1   8      570.34      560.51     48.07 o 
   6   1   8      103.23      166.02     69.70 o 
   7   1   8       15.05       58.95     51.23 o 
   8   1   8        1.63       61.80     30.50 o 
   9   1   8       57.63      112.47     50.82 o 
 -11   2   8      136.10      118.31     46.33 o 
 -10   2   8       50.44       96.79     29.46 o 
  -9   2   8      111.22       51.45     21.56 o 
  -8   2   8       18.33      -17.13     19.13 o 
  -7   2   8       49.78       30.27     15.20 o 
  -6   2   8        0.03      -26.56     25.07 o 
  -5   2   8       13.38      -13.68     18.30 o 
  -4   2   8      153.42      163.24     16.37 o 
  -3   2   8      517.43      583.43     22.66 o 
  -2   2   8      421.21      509.09     20.70 o 
  -1   2   8      689.10      862.44     31.19 o 
   0   2   8       28.01      172.79     17.72 o 
   1   2   8      858.79      897.29     32.49 o 
   2   2   8      413.74      532.57     27.74 o 
   3   2   8      217.88      224.01     22.29 o 
   4   2   8      141.51      135.39     21.96 o 
   5   2   8       86.32      121.30     31.11 o 
   6   2   8       88.09       97.69     44.80 o 
   7   2   8       33.73       67.30     48.81 o 
   8   2   8      289.11      252.19     38.77 o 
   9   2   8      173.30      224.81     38.29 o 
 -11   3   8      299.90      339.71     70.96 o 
 -10   3   8      255.81      201.99     31.76 o 
  -9   3   8        6.57       -8.02     20.53 o 
  -8   3   8      554.55      507.87     39.97 o 
  -7   3   8     1635.60     1709.95     57.87 o 
  -6   3   8     1454.63     1347.94     39.35 o 
  -5   3   8      114.24      102.93     14.44 o 
  -4   3   8      403.30      424.63     19.49 o 
  -3   3   8       65.35      112.61     13.67 o 
  -2   3   8     1057.60     1119.56     30.66 o 
  -1   3   8     1222.56     1620.57     38.01 o 
   0   3   8     1060.11     1315.51     35.68 o 
   1   3   8      469.16      544.70     34.47 o 
   2   3   8      162.88      132.38     17.55 o 
   3   3   8      452.51      495.91     27.05 o 
   4   3   8      666.85      696.51     39.24 o 
   5   3   8      979.40      946.22     91.62 o 
   6   3   8       92.52       98.38     31.40 o 
   7   3   8        3.45       41.29     28.76 o 
   8   3   8       37.76       63.57     30.90 o 
   9   3   8       11.47       25.08     31.78 o 
 -11   4   8       12.86        2.94     28.62 o 
 -10   4   8     1297.38     1274.33     51.92 o 
  -9   4   8      503.25      400.73     31.22 o 
  -8   4   8      508.46      463.24     73.33 o 
  -7   4   8      375.66      373.13     24.93 o 
  -6   4   8      387.79      389.54     22.43 o 
  -5   4   8     4512.53     4472.47     87.21 o 
  -4   4   8     1675.03     1762.78     45.92 o 
  -3   4   8      891.02     1014.50     29.45 o 
  -2   4   8       97.34      198.39     14.43 o 
  -1   4   8       97.85      178.77     13.85 o 
   0   4   8      574.79      680.47     25.13 o 
   1   4   8      606.30      735.13     48.70 o 
   2   4   8       19.02       24.63     16.81 o 
   3   4   8       73.27       99.88     17.55 o 
   4   4   8     1197.33     1177.58     55.71 o 
   5   4   8       14.36       45.99     19.93 o 
   6   4   8      836.29      789.35     57.09 o 
   7   4   8     1533.18     1517.40     81.77 o 
   8   4   8        4.58       27.50     30.71 o 
   9   4   8       34.31      127.26     34.73 o 
 -11   5   8       54.90        5.15     28.42 o 
 -10   5   8       57.84       35.75     23.21 o 
  -9   5   8      512.63      434.58     31.74 o 
  -8   5   8        0.79       -5.32     17.22 o 
  -7   5   8      254.89      236.42     21.92 o 
  -6   5   8       51.33       42.13     15.62 o 
  -5   5   8      484.32      519.30     24.69 o 
  -4   5   8      206.26      223.37     30.25 o 
  -3   5   8      269.89      397.41     36.35 o 
  -2   5   8      108.81      185.96     14.55 o 
  -1   5   8       65.29       90.25     12.44 o 
   0   5   8      100.62      102.91     15.31 o 
   1   5   8      519.65      532.03     31.17 o 
   2   5   8       14.37       29.21     16.17 o 
   3   5   8      875.79      876.12     43.41 o 
   4   5   8      812.26      775.81     41.96 o 
   5   5   8       20.61       -5.63     19.26 o 
   6   5   8      176.11      197.44     25.56 o 
   7   5   8      219.17      345.43    105.88 o 
   8   5   8        1.06       53.42     30.94 o 
 -11   6   8       85.99       20.85     43.82 o 
 -10   6   8       68.72       71.31     23.97 o 
  -9   6   8       64.59       56.92     22.04 o 
  -8   6   8      168.43      183.51     22.08 o 
  -7   6   8      290.00      234.91     22.32 o 
  -6   6   8      109.31      101.73     18.24 o 
  -5   6   8     2462.17     2463.22     59.19 o 
  -4   6   8     3743.90     3559.56     79.13 o 
  -3   6   8       14.07      129.18     42.64 o 
  -2   6   8       56.86       75.99     12.57 o 
  -1   6   8       67.86       90.31     12.46 o 
   0   6   8      306.56      324.99     39.68 o 
   1   6   8      558.33      676.11     66.35 o 
   2   6   8       15.07       39.95     16.58 o 
   3   6   8       42.93       25.35     20.66 o 
   4   6   8      653.66      736.51     45.57 o 
   5   6   8      299.69      243.89     27.65 o 
   6   6   8     1492.53     1441.62     94.54 o 
   7   6   8      666.79      724.74     57.08 o 
   8   6   8       86.96       96.20     33.76 o 
 -11   7   8       76.39       83.34     33.64 o 
 -10   7   8       21.57        9.23     22.56 o 
  -9   7   8       60.68       41.94     22.21 o 
  -8   7   8      101.51       91.99     22.31 o 
  -7   7   8      558.57      610.25     30.62 o 
  -6   7   8      146.61      199.36     22.38 o 
  -5   7   8     1218.31     1125.80     40.01 o 
  -4   7   8        0.92       33.07     17.39 o 
  -3   7   8       97.14      163.95     48.16 o 
  -2   7   8      185.20      171.17     18.65 o 
  -1   7   8     1212.75     1188.28     40.93 o 
   0   7   8     1551.60     1761.83     59.77 o 
   1   7   8      170.91      275.01     30.70 o 
   2   7   8      278.21      278.15     25.11 o 
   3   7   8       97.45      102.67     25.84 o 
   4   7   8     5101.47     4502.25    186.37 o 
   5   7   8     2291.88     2084.82    136.16 o 
   6   7   8      453.24      548.10     51.76 o 
   7   7   8        5.09       37.42     31.49 o 
   8   7   8      408.58      411.11    102.19 o 
 -10   8   8       15.52       11.92     23.46 o 
  -9   8   8      103.32       87.85     24.25 o 
  -8   8   8        4.30        7.64     27.03 o 
  -7   8   8      177.16      139.14     23.53 o 
  -6   8   8      511.32      463.56     27.48 o 
  -5   8   8      358.01      409.05     25.13 o 
  -4   8   8      188.30      200.77     18.09 o 
  -3   8   8      919.51      990.51     33.02 o 
  -2   8   8       14.68      115.21     18.64 o 
  -1   8   8       15.55       -9.67      9.07 o 
   0   8   8      111.31      164.53     21.80 o 
   1   8   8      231.80      219.49     23.48 o 
   2   8   8     1365.80     1289.95     49.82 o 
   3   8   8      156.07      187.47     30.42 o 
   4   8   8       92.97      130.81     27.36 o 
   5   8   8        7.03       18.20     21.34 o 
   6   8   8      318.96      308.80     36.64 o 
   7   8   8       21.40       60.37     22.55 o 
   8   8   8        3.18       79.85     69.80 o 
 -10   9   8       27.33       34.93     24.10 o 
  -9   9   8      150.94       89.77     35.69 o 
  -8   9   8      137.07      151.12     26.73 o 
  -7   9   8       84.67      111.38     23.77 o 
  -6   9   8      686.59      669.37     37.71 o 
  -5   9   8     1422.06     1426.16     45.48 o 
  -4   9   8      125.67      190.55     17.99 o 
  -3   9   8      182.32      218.60     18.36 o 
  -2   9   8       77.15      122.17     19.12 o 
  -1   9   8        7.82       11.38     16.27 o 
   0   9   8      232.85      206.98     28.56 o 
   1   9   8       21.93       37.01     18.04 o 
   2   9   8      821.75      749.61     38.58 o 
   3   9   8      823.29      721.35     48.13 o 
   4   9   8      649.70      585.35     44.94 o 
   5   9   8      316.09      360.42     32.62 o 
   6   9   8      323.34      295.95     31.26 o 
   7   9   8      106.74       95.68     24.96 o 
   8   9   8        3.51       -8.38     47.95 o 
 -10  10   8       75.03       98.35     25.95 o 
  -9  10   8      497.44      543.23     55.27 o 
  -8  10   8      282.96      294.13     30.21 o 
  -7  10   8      155.55      142.85     25.71 o 
  -6  10   8      127.67      158.22     25.15 o 
  -5  10   8     1545.28     1526.38     47.92 o 
  -4  10   8     1049.46     1302.96     39.33 o 
  -3  10   8      611.59      641.63     38.52 o 
  -2  10   8      146.64      279.16     23.28 o 
  -1  10   8        1.38       25.45     17.49 o 
   0  10   8      599.66      497.84     31.87 o 
   1  10   8      717.53      791.11     38.68 o 
   2  10   8      384.93      317.33     31.61 o 
   3  10   8      348.94      376.59     37.42 o 
   4  10   8       85.95       71.89     26.63 o 
   5  10   8      242.64      191.88     29.44 o 
   6  10   8      107.12      142.27     26.45 o 
   7  10   8        3.57       17.92     38.09 o 
  -9  11   8       14.49      -29.91     22.22 o 
  -8  11   8      240.46      246.11     29.73 o 
  -7  11   8      422.80      366.39     31.62 o 
  -6  11   8      801.15      773.16     40.44 o 
  -5  11   8      246.78      242.35     27.32 o 
  -4  11   8       39.38       74.97     46.11 o 
  -3  11   8      118.05      201.74     34.39 o 
  -2  11   8        1.62        6.68     17.58 o 
  -1  11   8      155.35      160.84     21.41 o 
   0  11   8      810.55      799.86     39.56 o 
   1  11   8      220.67      251.48     33.33 o 
   2  11   8       12.47       -7.52     25.93 o 
   3  11   8      349.43      287.46     35.57 o 
   4  11   8     1425.90     1238.54     64.61 o 
   5  11   8      688.11      616.82     41.19 o 
   6  11   8       40.69       35.58     23.93 o 
   7  11   8        8.22       22.68     23.52 o 
  -9  12   8       53.88       24.39     24.67 o 
  -8  12   8       35.10       -4.24     28.68 o 
  -7  12   8      300.54      344.81     38.05 o 
  -6  12   8       71.61       62.07     23.93 o 
  -5  12   8      182.99      219.13     27.85 o 
  -4  12   8      235.13      200.68     35.85 o 
  -3  12   8      319.98      322.40     32.53 o 
  -2  12   8       36.78       76.84     21.29 o 
  -1  12   8        6.44       10.41     17.53 o 
   0  12   8      229.49      263.99     35.44 o 
   1  12   8       20.76       36.10     19.74 o 
   2  12   8        0.46       37.25     26.56 o 
   3  12   8        0.29       31.41     25.75 o 
   4  12   8       18.85       33.83     32.82 o 
   5  12   8       47.92       10.83     73.61 o 
   6  12   8      315.38      338.27     34.32 o 
  -8  13   8      351.20      289.87     39.90 o 
  -7  13   8      729.74      823.66     53.73 o 
  -6  13   8      618.45      773.51     42.03 o 
  -5  13   8      675.47      644.83     45.85 o 
  -4  13   8      279.96      295.35     29.17 o 
  -3  13   8        2.62       12.82     21.30 o 
  -2  13   8       94.48       82.18     23.20 o 
  -1  13   8      343.13      423.01     28.51 o 
   0  13   8      350.22      410.21     31.05 o 
   1  13   8       16.53       38.90     20.93 o 
   2  13   8      645.91      565.75     47.11 o 
   3  13   8      965.05      852.49     54.70 o 
   4  13   8      590.79      537.93     46.49 o 
   5  13   8      361.27      309.66     41.42 o 
   6  13   8      167.71       64.31     27.14 o 
  -8  14   8      202.10      189.10     28.57 o 
  -7  14   8      347.54      299.42     44.25 o 
  -6  14   8       50.33       40.88     33.49 o 
  -5  14   8      576.05      589.81     38.22 o 
  -4  14   8      972.64     1030.86     47.32 o 
  -3  14   8      228.97      339.93     79.73 o 
  -2  14   8       26.31       40.29     20.29 o 
  -1  14   8       11.97       15.63     19.29 o 
   0  14   8      367.27      468.11     39.53 o 
   1  14   8      536.66      542.24     45.12 o 
   2  14   8     1063.57      999.65    115.57 o 
   3  14   8      783.68      750.05     52.05 o 
   4  14   8        3.89       39.49     30.47 o 
   5  14   8       11.70       12.88     28.28 o 
  -7  15   8       52.41       30.70     24.30 o 
  -6  15   8      365.81      379.62     34.23 o 
  -5  15   8       66.96       63.76     25.42 o 
  -4  15   8       82.28       63.82     25.02 o 
  -3  15   8      105.16       91.84     28.03 o 
  -2  15   8      163.86      164.14     24.83 o 
  -1  15   8       24.90       48.36     20.65 o 
   0  15   8       87.38       83.30     21.86 o 
   1  15   8      129.41       94.93     30.78 o 
   2  15   8        8.65      -17.89     26.77 o 
   3  15   8      224.81      175.95     35.07 o 
   4  15   8       98.44       16.03     52.95 o 
  -6  16   8       31.88       41.23     24.64 o 
  -5  16   8        1.21       21.62     25.61 o 
  -4  16   8      170.08      131.11     27.75 o 
  -3  16   8      886.10      938.30     47.13 o 
  -2  16   8      706.76      837.15     44.78 o 
  -1  16   8      123.30      269.14     35.45 o 
   0  16   8      203.05      208.47     25.65 o 
   1  16   8       69.12       91.02     44.63 o 
   2  16   8       21.24       50.32     33.98 o 
   3  16   8       45.21       -3.40     54.99 o 
   4  16   8       16.87       18.21     30.48 o 
  -5  17   8       76.89       63.37     27.13 o 
  -4  17   8      265.72      226.38     31.00 o 
  -3  17   8       26.62       75.60     26.28 o 
  -2  17   8     1219.70     1181.04     52.65 o 
  -1  17   8     1218.57     1471.83     52.91 o 
   0  17   8      467.99      570.26     41.27 o 
   1  17   8      213.25      279.48     37.69 o 
   2  17   8      281.10      228.93     44.64 o 
  -3  18   8       79.64       90.02     27.87 o 
  -2  18   8       10.62       35.04     26.46 o 
  -1  18   8      117.87      126.21     28.94 o 
   0  18   8       18.24       37.76     27.48 o 
   1  18   8       36.07       31.24     28.19 o 
 -10   1   9      734.78      679.14     50.00 o 
  -9   1   9     1041.53     1012.28     46.80 o 
  -8   1   9      717.39      715.06     43.04 o 
  -7   1   9      169.26      141.11     20.89 o 
  -6   1   9      545.36      530.70     28.64 o 
  -5   1   9       72.69       55.74     16.35 o 
  -4   1   9       24.40       25.55     14.95 o 
  -3   1   9       25.09        9.84     13.84 o 
  -2   1   9       21.54        4.71     12.76 o 
  -1   1   9      126.09      138.42     15.23 o 
   0   1   9      827.98      983.75     40.62 o 
   1   1   9     1575.47     1736.87     55.92 o 
   2   1   9      869.47      962.03     38.62 o 
   3   1   9      168.05      189.99     35.94 o 
   4   1   9        1.22        2.88     27.53 o 
   5   1   9      319.61      380.24     44.23 o 
   6   1   9       84.86      108.26     38.22 o 
   7   1   9      135.80      166.69     35.89 o 
 -10   2   9       41.45       39.86     29.25 o 
  -9   2   9      287.10      325.33     48.39 o 
  -8   2   9      746.11      714.08     51.70 o 
  -7   2   9     1877.97     1966.46     56.90 o 
  -6   2   9     1071.51      980.78     39.47 o 
  -5   2   9       99.94      140.08     17.74 o 
  -4   2   9      386.36      377.87     22.08 o 
  -3   2   9        2.37       21.97     13.96 o 
  -2   2   9      249.54      267.96     18.83 o 
  -1   2   9     1336.71     1433.85     37.45 o 
   0   2   9      703.88     1074.40     34.43 o 
   1   2   9        3.22       12.09     15.78 o 
   2   2   9     1249.64     1180.56     52.22 o 
   3   2   9     1046.21      961.26     63.82 o 
   4   2   9      653.35      682.94     54.93 o 
   5   2   9      380.71      464.35     47.44 o 
   6   2   9      196.16      216.89     37.30 o 
   7   2   9      510.38      511.12     50.59 o 
 -10   3   9      160.30      124.05     26.74 o 
  -9   3   9        0.39       -0.11     19.37 o 
  -8   3   9       73.70       61.92     22.69 o 
  -7   3   9        3.03      -28.81     19.21 o 
  -6   3   9       86.53       69.60     17.29 o 
  -5   3   9       91.97       91.58     17.19 o 
  -4   3   9     1121.40     1184.23     36.73 o 
  -3   3   9       11.07       39.71     16.68 o 
  -2   3   9      765.22      738.12     32.27 o 
  -1   3   9       81.57      245.62     17.53 o 
   0   3   9       37.48       98.18     19.26 o 
   1   3   9       46.94       23.22     16.94 o 
   2   3   9        8.06       26.67     16.16 o 
   3   3   9       59.54       43.08     16.92 o 
   4   3   9        5.04       43.22     33.19 o 
   5   3   9        8.20       27.78     27.83 o 
   6   3   9      199.47      267.82     78.91 o 
   7   3   9        9.92       68.45     32.88 o 
 -10   4   9      152.08      170.64     34.39 o 
  -9   4   9        0.46      -26.02     17.35 o 
  -8   4   9       54.84       29.51     21.79 o 
  -7   4   9      415.14      377.75     30.07 o 
  -6   4   9       58.20       92.92     19.35 o 
  -5   4   9      112.66      159.25     19.42 o 
  -4   4   9     1640.71     1713.48     45.74 o 
  -3   4   9      111.10      199.37     20.02 o 
  -2   4   9      748.89      703.71     27.85 o 
  -1   4   9      376.52      575.41     25.21 o 
   0   4   9       14.03       27.71     25.83 o 
   1   4   9     1388.08     1349.83     46.91 o 
   2   4   9       53.92      102.78     33.06 o 
   3   4   9      336.93      374.73     40.83 o 
   4   4   9      185.39      222.11     37.76 o 
   5   4   9        6.01      -15.43     28.91 o 
   6   4   9       25.97       36.07     30.71 o 
   7   4   9       37.51       55.85     32.93 o 
 -10   5   9      576.95      500.35     60.16 o 
  -9   5   9      351.14      323.46     35.12 o 
  -8   5   9      172.46      155.86     24.58 o 
  -7   5   9       13.10       41.56     21.23 o 
  -6   5   9      518.42      581.21     34.08 o 
  -5   5   9     2968.08     2979.81     78.04 o 
  -4   5   9      765.27      743.62     38.78 o 
  -3   5   9      142.08      205.96     22.45 o 
  -2   5   9      225.82      261.27     17.63 o 
  -1   5   9       26.09      110.51     18.85 o 
   0   5   9     1445.39     1510.34     55.36 o 
   1   5   9     1975.24     2433.50    136.08 o 
   2   5   9      389.62      440.30     28.19 o 
   3   5   9      826.38      884.20     45.89 o 
   4   5   9        3.38       23.84     21.80 o 
   5   5   9      212.16      211.53     38.53 o 
   6   5   9      893.42      940.89     65.43 o 
   7   5   9       83.14      104.48     35.31 o 
  -9   6   9      102.25       80.89     24.56 o 
  -8   6   9      132.55      145.01     26.60 o 
  -7   6   9      466.93      393.03     30.33 o 
  -6   6   9      187.35      246.12     26.12 o 
  -5   6   9      282.71      282.69     23.42 o 
  -4   6   9      133.96      141.29     25.09 o 
  -3   6   9      213.71      275.18     24.71 o 
  -2   6   9      674.07      667.63     33.00 o 
  -1   6   9      774.70     1081.18     40.50 o 
   0   6   9     1192.17     1292.42     50.54 o 
   1   6   9      208.64      274.39     25.79 o 
   2   6   9       11.69       11.11     17.44 o 
   3   6   9      704.02      689.29     45.59 o 
   4   6   9      768.97      719.53     54.53 o 
   5   6   9       65.58       59.51     23.41 o 
   6   6   9      156.67      177.77     37.76 o 
   7   6   9        4.63       27.09     32.79 o 
  -9   7   9        0.21       -9.19     21.74 o 
  -8   7   9      208.24      134.65     32.97 o 
  -7   7   9       21.03       -6.75     20.92 o 
  -6   7   9      556.49      512.51     29.15 o 
  -5   7   9       17.96       26.28     17.98 o 
  -4   7   9      110.56      127.45     17.69 o 
  -3   7   9        4.44       -2.95     12.25 o 
  -2   7   9      361.16      374.57     26.21 o 
  -1   7   9       93.46      181.02     20.97 o 
   0   7   9        1.65       41.30     19.24 o 
   1   7   9       35.66       31.83     19.25 o 
   2   7   9       18.99       10.42     18.55 o 
   3   7   9      301.04      268.95     31.91 o 
   4   7   9       93.43       79.77     24.53 o 
   5   7   9       29.83       36.37     23.08 o 
   6   7   9      107.03      130.38     41.27 o 
  -9   8   9       48.71        4.29     22.93 o 
  -8   8   9      222.31      231.08     27.56 o 
  -7   8   9     1151.13     1157.32     42.61 o 
  -6   8   9     1322.43     1339.85     45.25 o 
  -5   8   9     1180.16     1198.87     42.24 o 
  -4   8   9       81.46      108.13     17.58 o 
  -3   8   9      358.33      371.43     26.94 o 
  -2   8   9     1846.91     1913.16     68.67 o 
  -1   8   9      220.10      690.02     75.88 o 
   0   8   9        3.52       43.74     19.31 o 
   1   8   9      227.55      195.76     24.40 o 
   2   8   9        9.84       -2.40     18.49 o 
   3   8   9     2121.01     2084.05     76.94 o 
   4   8   9      966.20      864.36     47.40 o 
   5   8   9      482.05      488.97     63.54 o 
   6   8   9       82.43      107.76     26.18 o 
  -8   9   9      189.69      190.64     23.41 o 
  -7   9   9        1.19       10.19     19.53 o 
  -6   9   9      485.50      528.24     29.99 o 
  -5   9   9      415.41      419.81     27.13 o 
  -4   9   9      222.56      278.36     24.60 o 
  -3   9   9      432.74      439.48     28.51 o 
  -2   9   9      208.82      266.21     25.48 o 
  -1   9   9      153.82      205.37     24.38 o 
   0   9   9       11.41       57.47     18.96 o 
   1   9   9       53.38      149.79     36.08 o 
   2   9   9      783.06      893.89     97.68 o 
   3   9   9       18.44       49.38     26.65 o 
   4   9   9       89.70      118.37     27.08 o 
   5   9   9      301.27      311.95     34.03 o 
   6   9   9       69.10       41.21     25.81 o 
  -8  10   9        0.44       -7.93     19.68 o 
  -7  10   9       22.26       11.47     20.71 o 
  -6  10   9      298.38      237.82     24.44 o 
  -5  10   9        4.00       -2.36     17.96 o 
  -4  10   9       38.92       49.01     22.73 o 
  -3  10   9        0.59        3.37     18.64 o 
  -2  10   9       87.79      104.96     20.94 o 
  -1  10   9      167.56      193.00     31.23 o 
   0  10   9     1327.79     1210.97     44.49 o 
   1  10   9     1099.94     1222.52     51.47 o 
   2  10   9      779.31      830.19     55.32 o 
   3  10   9       45.22       51.77     49.33 o 
   4  10   9        0.26      -32.86     38.86 o 
   5  10   9       30.32       43.13     25.27 o 
  -8  11   9        0.71      -16.17     23.55 o 
  -7  11   9       37.24       14.28     20.69 o 
  -6  11   9      308.56      277.64     25.50 o 
  -5  11   9      122.66      161.29     26.38 o 
  -4  11   9      305.71      304.03     29.55 o 
  -3  11   9      588.82      657.90     34.40 o 
  -2  11   9       17.32       66.73     25.58 o 
  -1  11   9       14.24       35.77     18.95 o 
   0  11   9       64.08       79.14     36.65 o 
   1  11   9       40.22       65.79     22.28 o 
   2  11   9     1055.61     1001.59     59.52 o 
   3  11   9      834.90      714.77     52.24 o 
   4  11   9       66.17       62.33     40.06 o 
   5  11   9       22.61        3.45     24.55 o 
  -7  12   9      569.42      666.46     35.18 o 
  -6  12   9      374.23      355.25     32.38 o 
  -5  12   9      426.00      405.20     34.07 o 
  -4  12   9       52.19       34.57     24.14 o 
  -3  12   9      153.90      143.21     26.58 o 
  -2  12   9      521.31      589.44     33.59 o 
  -1  12   9      854.01      900.35     39.96 o 
   0  12   9      185.64      291.09     29.68 o 
   1  12   9        0.44       15.81     19.83 o 
   2  12   9      614.87      528.58     46.66 o 
   3  12   9     1071.51      874.24     73.52 o 
   4  12   9     1709.42     1459.40     74.97 o 
  -6  13   9      452.17      469.72     36.97 o 
  -5  13   9       11.27       20.06     29.20 o 
  -4  13   9       39.35       28.11     46.10 o 
  -3  13   9      116.82      133.79     26.64 o 
  -2  13   9       27.25       47.95     20.76 o 
  -1  13   9       84.86       92.89     22.28 o 
   0  13   9      165.06      220.16     25.27 o 
   1  13   9       56.23      110.19     24.04 o 
   2  13   9      311.77      274.40     38.74 o 
   3  13   9      120.62       31.36     37.25 o 
  -5  14   9        5.60      -14.64     25.12 o 
  -4  14   9       49.29       29.31     25.87 o 
  -3  14   9       74.52       15.51     24.58 o 
  -2  14   9      157.27      161.13     24.30 o 
  -1  14   9      598.54      630.27     35.76 o 
   0  14   9      503.85      667.17     35.91 o 
   1  14   9      136.07      145.15     34.24 o 
   2  14   9       70.35       87.44     38.41 o 
  -4  15   9      687.67      697.25     43.28 o 
  -3  15   9      310.89      311.74     33.70 o 
  -2  15   9       67.31      111.94     27.44 o 
  -1  15   9       24.08       34.71     21.88 o 
   0  15   9      378.22      439.06     37.32 o 
   1  15   9      352.90      463.61     51.36 o 
  -8   0  10       79.44        4.52     38.35 o 
  -7   0  10     2128.88     2069.96     86.45 o 
  -6   0  10     2343.96     2222.27     77.09 o 
  -5   0  10      190.88      150.69     38.56 o 
  -4   0  10      401.65      317.81     29.71 o 
  -3   0  10       60.88       89.00     23.16 o 
  -2   0  10        1.96       -9.56     19.40 o 
  -1   0  10      337.74      277.38     27.72 o 
   0   0  10      547.32      589.43     36.26 o 
   1   0  10     3965.40     3636.41    218.07 o 
   2   0  10     1341.13     1329.97    111.25 o 
   3   0  10       17.11       94.06     48.90 o 
   4   0  10      426.33      426.64     68.17 o 
   5   0  10       58.70       68.93     44.84 o 
  -8   1  10      499.21      385.92     32.64 o 
  -7   1  10     1226.82     1050.38     43.12 o 
  -6   1  10      913.71      954.87     36.16 o 
  -5   1  10      134.72       85.42     18.28 o 
  -4   1  10       13.64      -12.11     17.89 o 
  -3   1  10       27.68       24.10     15.65 o 
  -2   1  10      258.22      256.78     19.43 o 
  -1   1  10      358.29      435.68     22.55 o 
   0   1  10       51.09       48.11     19.35 o 
   1   1  10        9.28      -28.60     33.02 o 
   2   1  10      980.95     1047.34     69.55 o 
   3   1  10      318.88      326.90     43.80 o 
   4   1  10      184.87      202.33     38.91 o 
   5   1  10      191.57      149.19     48.15 o 
  -8   2  10        1.91      -29.00     21.75 o 
  -7   2  10      844.07      686.12     48.70 o 
  -6   2  10        4.91       -4.30     17.77 o 
  -5   2  10        5.67      -17.78     15.89 o 
  -4   2  10        2.15      -16.91     15.24 o 
  -3   2  10        5.30      -10.81     14.85 o 
  -2   2  10      206.79      215.42     21.69 o 
  -1   2  10        4.21       14.50     20.22 o 
   0   2  10      524.70      576.75     33.11 o 
   1   2  10      758.81      776.75     38.27 o 
   2   2  10       50.64       76.71     34.62 o 
   3   2  10       50.84       42.32     32.28 o 
   4   2  10       35.68       78.92     33.22 o 
   5   2  10       60.15       90.99     34.01 o 
  -8   3  10      507.41      439.70     55.59 o 
  -7   3  10     1396.47     1459.74     84.14 o 
  -6   3  10      328.99      316.82     37.30 o 
  -5   3  10       31.52       21.59     16.65 o 
  -4   3  10        1.34       -4.51     15.38 o 
  -3   3  10      925.65      899.64     32.92 o 
  -2   3  10     1076.47     1227.99     37.98 o 
  -1   3  10      247.78      258.17     36.06 o 
   0   3  10      100.29      155.37     22.39 o 
   1   3  10       46.33       67.68     21.96 o 
   2   3  10      956.95      847.87     64.47 o 
   3   3  10      863.08      914.77     65.50 o 
   4   3  10      638.28      615.33     56.11 o 
   5   3  10       61.74       97.09     35.17 o 
  -8   4  10       38.99       21.78     23.11 o 
  -7   4  10       23.96      -18.08     21.55 o 
  -6   4  10      119.15      139.80     22.75 o 
  -5   4  10      292.24      277.76     24.52 o 
  -4   4  10      723.62      790.15     31.56 o 
  -3   4  10       75.08       72.44     16.54 o 
  -2   4  10       13.14       16.85     23.94 o 
  -1   4  10      153.73      203.54     31.64 o 
   0   4  10      660.52      656.98     34.96 o 
   1   4  10     1003.57     1139.87     45.24 o 
   2   4  10      623.96      631.26     34.63 o 
   3   4  10        9.56       24.81     37.39 o 
   4   4  10      160.95      235.63     40.87 o 
   5   4  10       13.79       58.83     33.73 o 
  -8   5  10       20.43       24.20     22.80 o 
  -7   5  10       87.76       62.90     23.64 o 
  -6   5  10       10.86       19.38     21.05 o 
  -5   5  10       77.36       28.24     27.87 o 
  -4   5  10       40.23       16.46     17.89 o 
  -3   5  10       38.21       41.91     34.58 o 
  -2   5  10        0.19       14.73     20.43 o 
  -1   5  10       29.78       44.60     21.09 o 
   0   5  10      147.46      162.89     31.73 o 
   1   5  10       70.63       56.78     20.12 o 
   2   5  10       44.32       54.60     19.62 o 
   3   5  10       12.11        4.64     31.68 o 
   4   5  10       70.59      141.16     38.43 o 
  -7   6  10       68.53       96.90     23.96 o 
  -6   6  10       83.18       73.06     22.81 o 
  -5   6  10      656.02      726.30     38.64 o 
  -4   6  10      344.08      325.41     33.24 o 
  -3   6  10        0.74      -16.06     20.37 o 
  -2   6  10      253.75      273.33     47.45 o 
  -1   6  10      708.67      821.81     65.49 o 
   0   6  10      353.47      541.55     68.36 o 
   1   6  10      151.60      168.31     33.02 o 
   2   6  10      196.57      218.37     28.84 o 
   3   6  10      324.31      278.75     32.91 o 
   4   6  10      148.47      116.34     46.04 o 
  -7   7  10      184.89      238.83     30.68 o 
  -6   7  10      146.19      180.61     25.75 o 
  -5   7  10        0.42       -9.49     20.47 o 
  -4   7  10      292.63      339.52     39.92 o 
  -3   7  10     1011.89     1039.35     48.49 o 
  -2   7  10     1025.74     1119.20     50.13 o 
  -1   7  10      501.60      603.59     58.69 o 
   0   7  10       19.94       67.37     22.13 o 
   1   7  10       11.12       -8.81     19.45 o 
   2   7  10       12.92        3.96     23.94 o 
   3   7  10      317.01      335.78     34.80 o 
   4   7  10       92.68       95.97     38.10 o 
  -7   8  10       14.63      -34.80     23.20 o 
  -6   8  10      110.10      133.58     25.34 o 
  -5   8  10       40.21        8.38     26.98 o 
  -4   8  10      101.69      100.23     24.80 o 
  -3   8  10      241.97      189.98     34.96 o 
  -2   8  10      148.79      165.08     25.73 o 
  -1   8  10      158.26      145.26     25.29 o 
   0   8  10        0.86        2.77     18.84 o 
   1   8  10       18.44       64.37     49.44 o 
   2   8  10      281.11      320.45     49.51 o 
   3   8  10      377.98      366.80     36.75 o 
  -6   9  10      525.76      598.97     46.81 o 
  -5   9  10       19.37       35.43     27.34 o 
  -4   9  10        4.59       -6.85     25.52 o 
  -3   9  10      111.82      158.28     28.41 o 
  -2   9  10       52.38       51.34     19.75 o 
  -1   9  10       70.19       83.02     22.06 o 
   0   9  10      657.99      704.10     36.92 o 
   1   9  10        3.64       14.50     21.89 o 
   2   9  10      155.64      136.55     38.65 o 
   3   9  10      225.05      177.50     45.48 o 
  -5  10  10       22.60       49.40     28.37 o 
  -4  10  10      548.86      584.53     46.31 o 
  -3  10  10      931.25      970.37     44.19 o 
  -2  10  10        2.80       -1.65     17.62 o 
  -1  10  10      309.46      343.59     28.57 o 
   0  10  10       36.13       63.06     26.02 o 
   1  10  10      962.46      975.50     48.20 o 
   2  10  10      939.44      823.67     69.79 o 
  -4  11  10      129.02      151.24     34.07 o 
  -3  11  10      330.78      384.05     45.42 o 
  -2  11  10      987.94      956.55     42.69 o 
  -1  11  10      216.75      294.35     34.21 o 
   0  11  10      388.23      375.52     36.22 o 
   1  11  10       74.44       64.23     28.05 o 
  -3  12  10       87.34       44.80     26.26 o 
  -2  12  10       20.62        1.69     21.28 o 
  -1  12  10       28.19       12.64     21.32 o 
   0  12  10       96.06       44.94     18.81 o 
  -5   1  11      915.50      929.42     34.42 o 
  -4   1  11      930.04      877.77     33.11 o 
  -3   1  11       24.50       17.86     16.54 o 
  -2   1  11       40.32       35.07     21.91 o 
  -1   1  11        3.09      -23.64     23.21 o 
   0   1  11     1177.53      944.19     84.27 o 
   1   1  11      689.88      651.06     60.71 o 
   2   1  11      174.48      217.91     42.28 o 
  -5   2  11       87.66       58.48     35.78 o 
  -4   2  11      210.89      257.55     21.99 o 
  -3   2  11      504.38      484.86     25.72 o 
  -2   2  11      969.14     1094.72     46.43 o 
  -1   2  11       37.40       73.82     22.87 o 
   0   2  11       45.61       71.18     38.89 o 
   1   2  11       98.51      114.96     39.44 o 
  -5   3  11       52.51       50.06     18.69 o 
  -4   3  11      145.90      137.54     24.66 o 
  -3   3  11       20.27       -6.34     22.09 o 
  -2   3  11       12.01      -15.69     27.34 o 
  -1   3  11      154.59      151.79     25.00 o 
   0   3  11       26.85        3.78     20.29 o 
   1   3  11       45.42       70.76     38.50 o 
  -4   4  11      169.29      150.88     39.82 o 
  -3   4  11        3.05      -18.56     21.60 o 
  -2   4  11        3.98      -12.23     20.75 o 
  -1   4  11      152.24      191.81     35.10 o 
   0   4  11        4.79       -1.36     20.67 o 
   1   4  11      130.83      159.24     42.06 o 
  -4   5  11      433.58      441.12     40.16 o 
  -3   5  11        1.72        3.17     27.86 o 
  -2   5  11      266.87      335.22     32.26 o 
  -1   5  11      627.04      574.27     64.08 o 
   0   5  11     1072.83     1119.99     47.06 o 
  -3   6  11      977.76     1081.64     50.83 o 
  -2   6  11      349.99      412.04     34.26 o 
  -1   6  11       57.97       46.91     28.94 o 
   0   6  11        0.69        8.78     32.66 o 
                                                 
